# Supplementary material for: Bis(cyanido-κC)bis­(cyclo­hexyl­amine-κN)mercury(II)
Source: Acta Crystallogr Sect E Struct Rep Online. 2010 Jan 30;66(Pt 2):m238. doi: 10.1107/S1600536810001042 (PMC2979811; doi:10.1107/S1600536810001042)
Supplement: Supplementary file 1 [file e-66-0m238-sup1.cif]

##############################################################################
###                                                                        ###
###        Electronic paper (Acta Crystallographica Section E)             ###
###                                                                        ###
##############################################################################
#                                                                            #
# This CIF contains the data in a paper accepted for publication in Acta     #
# Crystallographica Section E. It conforms to the requirements of Notes      #
# for Authors for Section E, and has been peer reviewed under the auspices   #
# of the IUCr Commission on Journals.                                        #
#                                                                            #
# Full details of the Crystallographic Information File format               #
# are given in the paper "The Crystallographic Information File (CIF):       #
# a New Standard Archive File for Crystallography" by S. R. Hall, F. H.      #
# Allen and I. D. Brown [Acta Cryst. (1991), A47, 655-685].                  #
#                                                                            #
# The current version of the core CIF dictionary is obtainable from          #
# ftp://ftp.iucr.org/pub/cif_core.dic. The current version number is 2.4.    #
#                                                                            #
# Software is freely available for graphical display of the structure(s) in  #
# this CIF.  For information consult the CIF home page http://www.iucr.org/  #
# cif/home.html                                                              #
#                                                                            #
# This file may be used for bona fide research purposes within the           #
# scientific community so long as proper attribution is given to the journal # 
# article from which it was obtained.                                        #
#                                                                            #
##############################################################################
                                             
data_I
_audit_creation_method     SHELXL-97
_chemical_name_systematic
;
Bis(cyanido-\k<i>C</i>)bis(cyclohexylamine-\k<i>N</i>)mercury(II)
;
_chemical_name_common     ?
_chemical_formula_moiety     'C14 H26 Hg N4'
_chemical_formula_sum     'C14 H26 Hg N4'
_chemical_formula_iupac     '[Hg (C N)2 (C6 H13 N)2]'
_chemical_formula_weight     450.98
_chemical_melting_point     ?
_symmetry_cell_setting     triclinic
_symmetry_space_group_name_H-M     'P -1'
_symmetry_space_group_name_Hall     '-P 1'
loop_
    _symmetry_equiv_pos_as_xyz
    'x, y, z'
    '-x, -y, -z'
_cell_length_a     7.9283(4)
_cell_length_b     9.1791(5)
_cell_length_c     12.2722(6)
_cell_angle_alpha     93.972(3)
_cell_angle_beta     99.179(3)
_cell_angle_gamma     97.258(3)
_cell_volume     870.95(8)
_cell_formula_units_Z     2
_cell_measurement_reflns_used     ?
_cell_measurement_theta_min     ?
_cell_measurement_theta_max     ?
_cell_measurement_temperature     293(2)
_exptl_crystal_description     block
_exptl_crystal_colour     colourless
_exptl_crystal_size_max     0.31
_exptl_crystal_size_mid     0.23
_exptl_crystal_size_min     0.15
_exptl_crystal_density_diffrn     1.720
_exptl_crystal_density_meas     ?
_exptl_crystal_density_method     'not measured'
_exptl_crystal_F_000     436
_exptl_absorpt_coefficient_mu     8.831
_exptl_absorpt_correction_type     multi-scan
_exptl_absorpt_process_details     '(SADABS; Bruker, 2007)'
_exptl_absorpt_correction_T_min     0.171
_exptl_absorpt_correction_T_max     0.351
_exptl_special_details
;
;
_diffrn_ambient_temperature     293(2)
_diffrn_radiation_type     MoK\a
_diffrn_radiation_wavelength     0.71073
_diffrn_radiation_source     'fine-focus sealed tube'
_diffrn_radiation_monochromator     graphite
_diffrn_measurement_device_type     'Bruker Kappa APEXII CCD'
_diffrn_measurement_method     \w
_diffrn_detector_area_resol_mean     ?
_diffrn_reflns_number     16082
_diffrn_reflns_av_R_equivalents     0.0409
_diffrn_reflns_av_sigmaI/netI     0.0359
_diffrn_reflns_theta_min     2.63
_diffrn_reflns_theta_max     25.99
_diffrn_reflns_theta_full     25.99
_diffrn_measured_fraction_theta_max     0.988
_diffrn_measured_fraction_theta_full     0.988
_diffrn_reflns_limit_h_min     -9
_diffrn_reflns_limit_h_max     9
_diffrn_reflns_limit_k_min     -11
_diffrn_reflns_limit_k_max     11
_diffrn_reflns_limit_l_min     -15
_diffrn_reflns_limit_l_max     15
_diffrn_standards_number     0
_diffrn_standards_interval_count     .
_diffrn_standards_interval_time     .
_diffrn_standards_decay_%     ?
_refine_special_details
;
Refinement of <i>F</i>^2^ against ALL reflections. The weighted <i>R</i>-factor
<i>wR</i> and goodness of fit <i>S</i> are based on <i>F</i>^2^, conventional
<i>R</i>-factors <i>R</i> are based on <i>F</i>, with <i>F</i> set to zero for
negative <i>F</i>^2^. The threshold expression of <i>F</i>^2^ >
\s(<i>F</i>^2^) is used only for calculating <i>R</i>-factors(gt) <i>etc</i>.
and is not relevant to the choice of reflections for refinement.
<i>R</i>-factors based on <i>F</i>^2^ are statistically about twice as large
as those based on <i>F</i>, and <i>R</i>- factors based on ALL data will be
even larger.
;
_reflns_number_total     3385
_reflns_number_gt     2830
_reflns_threshold_expression     I>2\s(I)
_refine_ls_structure_factor_coef     Fsqd
_refine_ls_matrix_type     full
_refine_ls_R_factor_all     0.0736
_refine_ls_R_factor_gt     0.0611
_refine_ls_wR_factor_gt     0.1848
_refine_ls_wR_factor_ref     0.1930
_refine_ls_goodness_of_fit_ref     1.103
_refine_ls_restrained_S_all     1.103
_refine_ls_number_reflns     3385
_refine_ls_number_parameters     172
_refine_ls_number_restraints     0
_refine_ls_hydrogen_treatment     constr
_refine_ls_weighting_scheme     calc
_refine_ls_weighting_details
             'w=1/[\s^2^(Fo^2^)+(0.0858P)^2^+12.3401P] where P=(Fo^2^+2Fc^2^)/3'
_atom_sites_solution_hydrogens     geom
_atom_sites_solution_primary     direct
_atom_sites_solution_secondary     difmap
_refine_ls_shift/su_max     0.001
_refine_ls_shift/su_mean     0.000
_refine_diff_density_max     3.169
_refine_diff_density_min     -1.984
_refine_ls_extinction_method     none
_refine_ls_extinction_coef     ?
loop_
    _atom_type_symbol
    _atom_type_description
    _atom_type_scat_dispersion_real
    _atom_type_scat_dispersion_imag
    _atom_type_scat_source
    'C' 'C' 0.0033 0.0016
                         'International Tables Vol C Tables 4.2.6.8 and 6.1.1.4'
    'H' 'H' 0.0000 0.0000
                         'International Tables Vol C Tables 4.2.6.8 and 6.1.1.4'
    'N' 'N' 0.0061 0.0033
                         'International Tables Vol C Tables 4.2.6.8 and 6.1.1.4'
    'Hg' 'Hg' -2.3894 9.2266
                         'International Tables Vol C Tables 4.2.6.8 and 6.1.1.4'
_computing_data_collection     'APEX2 (Bruker, 2007)'
_computing_cell_refinement     'SAINT (Bruker, 2007)'
_computing_data_reduction     'SAINT (Bruker, 2007)'
_computing_structure_solution     'SHELXS97 (Sheldrick, 2008)'
_computing_structure_refinement     'SHELXL97 (Sheldrick, 2008)'
_computing_molecular_graphics     'ORTEP-3 (Farrugia, 1997)'
_computing_publication_material     'SHELXL97 (Sheldrick, 2008)'
loop_
    _atom_site_type_symbol
    _atom_site_label
    _atom_site_fract_x
    _atom_site_fract_y
    _atom_site_fract_z
    _atom_site_U_iso_or_equiv
    _atom_site_adp_type
    _atom_site_calc_flag
    _atom_site_refinement_flags
    _atom_site_occupancy
    _atom_site_disorder_assembly
    _atom_site_disorder_group
    Hg Hg1 0.15752(8) 0.30488(6) 0.45191(5) 0.0641(3) Uani d . 1 . .
    C C1 0.363(3) 0.059(2) 0.3106(15) 0.082(5) Uani d . 1 . .
    H H1A 0.4532 -0.0049 0.3212 0.099 Uiso calc R 1 . .
    C C2 0.199(4) -0.038(3) 0.272(2) 0.132(11) Uani d . 1 . .
    H H2A 0.1036 0.0184 0.2616 0.159 Uiso calc R 1 . .
    H H2B 0.1784 -0.1096 0.3247 0.159 Uiso calc R 1 . .
    C C3 0.221(5) -0.119(3) 0.158(2) 0.155(14) Uani d . 1 . .
    H H3A 0.3180 -0.1736 0.1694 0.187 Uiso calc R 1 . .
    H H3B 0.1180 -0.1884 0.1289 0.187 Uiso calc R 1 . .
    C C4 0.249(4) -0.013(4) 0.077(2) 0.148(12) Uani d . 1 . .
    H H4A 0.1556 0.0462 0.0670 0.177 Uiso calc R 1 . .
    H H4B 0.2538 -0.0644 0.0057 0.177 Uiso calc R 1 . .
    C C5 0.420(6) 0.083(4) 0.123(3) 0.176(17) Uani d . 1 . .
    H H5A 0.4461 0.1538 0.0709 0.211 Uiso calc R 1 . .
    H H5B 0.5116 0.0215 0.1318 0.211 Uiso calc R 1 . .
    C C6 0.414(4) 0.166(3) 0.236(2) 0.125(9) Uani d . 1 . .
    H H6A 0.5268 0.2198 0.2672 0.150 Uiso calc R 1 . .
    H H6B 0.3320 0.2358 0.2269 0.150 Uiso calc R 1 . .
    N N1 0.3599(18) 0.1352(17) 0.4211(11) 0.074(4) Uani d . 1 . .
    H H1 0.4662 0.1852 0.4446 0.089 Uiso calc R 1 . .
    H H2 0.3457 0.0643 0.4673 0.089 Uiso calc R 1 . .
    C C7 0.197(3) 0.355(2) 0.7345(14) 0.085(5) Uani d . 1 . .
    H H7 0.0734 0.3208 0.7271 0.102 Uiso calc R 1 . .
    C C8 0.220(3) 0.509(2) 0.7259(16) 0.096(6) Uani d . 1 . .
    H H8A 0.1653 0.5275 0.6528 0.115 Uiso calc R 1 . .
    H H8B 0.3425 0.5431 0.7331 0.115 Uiso calc R 1 . .
    C C9 0.145(5) 0.598(3) 0.814(2) 0.150(13) Uani d . 1 . .
    H H9A 0.1665 0.7025 0.8056 0.180 Uiso calc R 1 . .
    H H9B 0.0215 0.5686 0.8061 0.180 Uiso calc R 1 . .
    C C10 0.232(5) 0.566(3) 0.925(2) 0.134(10) Uani d . 1 . .
    H H10A 0.3523 0.6092 0.9350 0.160 Uiso calc R 1 . .
    H H10B 0.1798 0.6142 0.9812 0.160 Uiso calc R 1 . .
    C C11 0.222(5) 0.407(3) 0.940(2) 0.137(11) Uani d . 1 . .
    H H11A 0.1041 0.3673 0.9433 0.164 Uiso calc R 1 . .
    H H11B 0.2931 0.3946 1.0101 0.164 Uiso calc R 1 . .
    C C12 0.284(3) 0.324(2) 0.8463(15) 0.097(6) Uani d . 1 . .
    H H12A 0.4076 0.3512 0.8523 0.117 Uiso calc R 1 . .
    H H12B 0.2619 0.2191 0.8534 0.117 Uiso calc R 1 . .
    N N2 0.2619(18) 0.2820(14) 0.6440(9) 0.068(3) Uani d . 1 . .
    H H3 0.2471 0.1849 0.6529 0.082 Uiso calc R 1 . .
    H H4 0.3766 0.3111 0.6552 0.082 Uiso calc R 1 . .
    C C13 -0.073(2) 0.1629(18) 0.4292(15) 0.067(4) Uani d . 1 . .
    N N3 -0.196(2) 0.0797(19) 0.4154(15) 0.090(4) Uani d . 1 . .
    C C14 0.282(2) 0.504(2) 0.4133(18) 0.089(6) Uani d . 1 . .
    N N4 0.352(3) 0.610(2) 0.395(2) 0.116(6) Uani d . 1 . .
loop_
    _atom_site_aniso_label
    _atom_site_aniso_U_11
    _atom_site_aniso_U_22
    _atom_site_aniso_U_33
    _atom_site_aniso_U_12
    _atom_site_aniso_U_13
    _atom_site_aniso_U_23
    Hg1 0.0633(4) 0.0592(4) 0.0654(4) -0.0021(2) 0.0064(3) 0.0050(3)
    C1 0.080(11) 0.096(13) 0.067(10) 0.004(10) 0.014(9) -0.006(9)
    C2 0.16(2) 0.111(17) 0.118(19) -0.051(16) 0.064(18) -0.043(15)
    C3 0.24(4) 0.117(19) 0.090(17) -0.06(2) 0.06(2) -0.061(16)
    C4 0.15(2) 0.22(4) 0.058(13) 0.00(2) 0.005(14) -0.031(18)
    C5 0.26(5) 0.16(3) 0.11(2) -0.05(3) 0.11(3) -0.016(19)
    C6 0.16(2) 0.118(19) 0.086(15) -0.035(17) 0.026(15) -0.003(13)
    N1 0.069(8) 0.088(9) 0.060(8) 0.005(7) 0.009(6) -0.014(7)
    C7 0.111(15) 0.088(12) 0.052(9) 0.017(11) 0.007(9) -0.010(8)
    C8 0.121(16) 0.095(14) 0.065(11) 0.037(12) -0.005(10) -0.023(10)
    C9 0.21(3) 0.13(2) 0.11(2) 0.09(2) 0.02(2) -0.026(17)
    C10 0.20(3) 0.12(2) 0.083(16) 0.03(2) 0.025(18) -0.032(14)
    C11 0.20(3) 0.13(2) 0.074(14) -0.01(2) 0.041(17) -0.019(14)
    C12 0.142(19) 0.086(13) 0.061(11) 0.013(13) 0.013(11) 0.003(9)
    N2 0.086(9) 0.064(7) 0.045(6) -0.024(6) 0.008(6) 0.005(5)
    C13 0.056(9) 0.064(9) 0.083(11) 0.010(7) 0.015(8) 0.018(8)
    N3 0.072(10) 0.090(11) 0.103(12) 0.013(9) 0.001(8) 0.012(9)
    C14 0.067(10) 0.084(12) 0.114(15) -0.004(9) 0.007(10) 0.048(11)
    N4 0.090(12) 0.100(13) 0.153(19) -0.005(10) 0.013(12) 0.034(13)
_geom_special_details
;
All e.s.d.'s (except the e.s.d. in the dihedral angle between two l.s. planes)
are estimated using the full covariance matrix. The cell e.s.d.'s are taken
into account individually in the estimation of e.s.d.'s in distances, angles
and torsion angles; correlations between e.s.d.'s in cell parameters are only
used when they are defined by crystal symmetry. An approximate (isotropic)
treatment of cell e.s.d.'s is used for estimating e.s.d.'s involving l.s.
planes.
;
loop_
    _geom_bond_atom_site_label_1
    _geom_bond_atom_site_label_2
    _geom_bond_site_symmetry_2
    _geom_bond_distance
    _geom_bond_publ_flag
    Hg1 C13 . 2.076(17) y
    Hg1 C14 . 2.084(17) y
    Hg1 N2 . 2.404(12) y
    Hg1 N1 . 2.426(14) y
    C1 C6 . 1.45(3) ?
    C1 C2 . 1.47(3) ?
    C1 N1 . 1.49(2) ?
    C1 H1A . 0.9800 ?
    C2 C3 . 1.58(3) ?
    C2 H2A . 0.9700 ?
    C2 H2B . 0.9700 ?
    C3 C4 . 1.45(4) ?
    C3 H3A . 0.9700 ?
    C3 H3B . 0.9700 ?
    C4 C5 . 1.53(4) ?
    C4 H4A . 0.9700 ?
    C4 H4B . 0.9700 ?
    C5 C6 . 1.55(3) ?
    C5 H5A . 0.9700 ?
    C5 H5B . 0.9700 ?
    C6 H6A . 0.9700 ?
    C6 H6B . 0.9700 ?
    N1 H1 . 0.9000 ?
    N1 H2 . 0.9000 ?
    C7 C8 . 1.41(3) ?
    C7 N2 . 1.45(2) ?
    C7 C12 . 1.50(3) ?
    C7 H7 . 0.9800 ?
    C8 C9 . 1.55(3) ?
    C8 H8A . 0.9700 ?
    C8 H8B . 0.9700 ?
    C9 C10 . 1.48(4) ?
    C9 H9A . 0.9700 ?
    C9 H9B . 0.9700 ?
    C10 C11 . 1.48(4) ?
    C10 H10A . 0.9700 ?
    C10 H10B . 0.9700 ?
    C11 C12 . 1.52(3) ?
    C11 H11A . 0.9700 ?
    C11 H11B . 0.9700 ?
    C12 H12A . 0.9700 ?
    C12 H12B . 0.9700 ?
    N2 H3 . 0.9000 ?
    N2 H4 . 0.9000 ?
    C13 N3 . 1.14(2) ?
    C14 N4 . 1.12(2) ?
loop_
    _geom_angle_atom_site_label_1
    _geom_angle_atom_site_label_2
    _geom_angle_atom_site_label_3
    _geom_angle_site_symmetry_1
    _geom_angle_site_symmetry_3
    _geom_angle
    _geom_angle_publ_flag
    C13 Hg1 C14 . . 145.6(7) y
    C13 Hg1 N2 . . 100.1(6) y
    C14 Hg1 N2 . . 107.0(7) y
    C13 Hg1 N1 . . 101.5(6) y
    C14 Hg1 N1 . . 102.3(7) y
    N2 Hg1 N1 . . 83.4(5) y
    C6 C1 C2 . . 116(2) ?
    C6 C1 N1 . . 109.7(17) ?
    C2 C1 N1 . . 109.9(16) ?
    C6 C1 H1A . . 106.8 ?
    C2 C1 H1A . . 106.8 ?
    N1 C1 H1A . . 106.8 ?
    C1 C2 C3 . . 105(2) ?
    C1 C2 H2A . . 110.7 ?
    C3 C2 H2A . . 110.7 ?
    C1 C2 H2B . . 110.7 ?
    C3 C2 H2B . . 110.7 ?
    H2A C2 H2B . . 108.8 ?
    C4 C3 C2 . . 111(2) ?
    C4 C3 H3A . . 109.4 ?
    C2 C3 H3A . . 109.4 ?
    C4 C3 H3B . . 109.4 ?
    C2 C3 H3B . . 109.4 ?
    H3A C3 H3B . . 108.0 ?
    C3 C4 C5 . . 106(3) ?
    C3 C4 H4A . . 110.5 ?
    C5 C4 H4A . . 110.5 ?
    C3 C4 H4B . . 110.5 ?
    C5 C4 H4B . . 110.5 ?
    H4A C4 H4B . . 108.7 ?
    C4 C5 C6 . . 111(3) ?
    C4 C5 H5A . . 109.4 ?
    C6 C5 H5A . . 109.4 ?
    C4 C5 H5B . . 109.4 ?
    C6 C5 H5B . . 109.4 ?
    H5A C5 H5B . . 108.0 ?
    C1 C6 C5 . . 109(2) ?
    C1 C6 H6A . . 110.0 ?
    C5 C6 H6A . . 110.0 ?
    C1 C6 H6B . . 110.0 ?
    C5 C6 H6B . . 110.0 ?
    H6A C6 H6B . . 108.4 ?
    C1 N1 Hg1 . . 123.1(12) ?
    C1 N1 H1 . . 106.6 ?
    Hg1 N1 H1 . . 106.6 ?
    C1 N1 H2 . . 106.6 ?
    Hg1 N1 H2 . . 106.6 ?
    H1 N1 H2 . . 106.5 ?
    C8 C7 N2 . . 109.0(17) ?
    C8 C7 C12 . . 109.4(16) ?
    N2 C7 C12 . . 113.0(17) ?
    C8 C7 H7 . . 108.4 ?
    N2 C7 H7 . . 108.4 ?
    C12 C7 H7 . . 108.4 ?
    C7 C8 C9 . . 114(2) ?
    C7 C8 H8A . . 108.8 ?
    C9 C8 H8A . . 108.8 ?
    C7 C8 H8B . . 108.8 ?
    C9 C8 H8B . . 108.8 ?
    H8A C8 H8B . . 107.7 ?
    C10 C9 C8 . . 107(2) ?
    C10 C9 H9A . . 110.3 ?
    C8 C9 H9A . . 110.3 ?
    C10 C9 H9B . . 110.3 ?
    C8 C9 H9B . . 110.3 ?
    H9A C9 H9B . . 108.5 ?
    C11 C10 C9 . . 114(2) ?
    C11 C10 H10A . . 108.8 ?
    C9 C10 H10A . . 108.8 ?
    C11 C10 H10B . . 108.8 ?
    C9 C10 H10B . . 108.8 ?
    H10A C10 H10B . . 107.7 ?
    C10 C11 C12 . . 111(2) ?
    C10 C11 H11A . . 109.4 ?
    C12 C11 H11A . . 109.4 ?
    C10 C11 H11B . . 109.4 ?
    C12 C11 H11B . . 109.4 ?
    H11A C11 H11B . . 108.0 ?
    C7 C12 C11 . . 113(2) ?
    C7 C12 H12A . . 109.1 ?
    C11 C12 H12A . . 109.1 ?
    C7 C12 H12B . . 109.1 ?
    C11 C12 H12B . . 109.1 ?
    H12A C12 H12B . . 107.8 ?
    C7 N2 Hg1 . . 123.3(12) ?
    C7 N2 H3 . . 106.5 ?
    Hg1 N2 H3 . . 106.5 ?
    C7 N2 H4 . . 106.5 ?
    Hg1 N2 H4 . . 106.5 ?
    H3 N2 H4 . . 106.5 ?
    N3 C13 Hg1 . . 177.0(15) ?
    N4 C14 Hg1 . . 178.2(19) ?
loop_
    _geom_torsion_atom_site_label_1
    _geom_torsion_atom_site_label_2
    _geom_torsion_atom_site_label_3
    _geom_torsion_atom_site_label_4
    _geom_torsion_site_symmetry_1
    _geom_torsion_site_symmetry_2
    _geom_torsion_site_symmetry_3
    _geom_torsion_site_symmetry_4
    _geom_torsion
    _geom_torsion_publ_flag
    C6 C1 C2 C3 . . . . 57(3) ?
    N1 C1 C2 C3 . . . . -177(2) ?
    C1 C2 C3 C4 . . . . -62(4) ?
    C2 C3 C4 C5 . . . . 64(4) ?
    C3 C4 C5 C6 . . . . -60(4) ?
    C2 C1 C6 C5 . . . . -56(4) ?
    N1 C1 C6 C5 . . . . 179(3) ?
    C4 C5 C6 C1 . . . . 55(4) ?
    C6 C1 N1 Hg1 . . . . 66(2) ?
    C2 C1 N1 Hg1 . . . . -63(2) ?
    C13 Hg1 N1 C1 . . . . 69.3(14) ?
    C14 Hg1 N1 C1 . . . . -85.7(14) ?
    N2 Hg1 N1 C1 . . . . 168.3(14) ?
    N2 C7 C8 C9 . . . . 176(2) ?
    C12 C7 C8 C9 . . . . -60(3) ?
    C7 C8 C9 C10 . . . . 59(3) ?
    C8 C9 C10 C11 . . . . -53(4) ?
    C9 C10 C11 C12 . . . . 52(4) ?
    C8 C7 C12 C11 . . . . 55(3) ?
    N2 C7 C12 C11 . . . . 177(2) ?
    C10 C11 C12 C7 . . . . -51(3) ?
    C8 C7 N2 Hg1 . . . . -58(2) ?
    C12 C7 N2 Hg1 . . . . -179.6(13) ?
    C13 Hg1 N2 C7 . . . . -77.6(14) ?
    C14 Hg1 N2 C7 . . . . 80.9(14) ?
    N1 Hg1 N2 C7 . . . . -178.2(14) ?
loop_
    _geom_hbond_atom_site_label_D
    _geom_hbond_atom_site_label_H
    _geom_hbond_atom_site_label_A
    _geom_hbond_site_symmetry_A
    _geom_hbond_distance_DH
    _geom_hbond_distance_HA
    _geom_hbond_distance_DA
    _geom_hbond_angle_DHA
    N1 H2 N3 2_556 0.90 2.37 3.21(2) 155
    N2 H3 N3 2_556 0.90 2.48 3.31(2) 154
    N2 H4 N4 2_666 0.90 2.37 3.22(2) 157
data_global
_journal_date_recd_electronic     2010-01-04
_journal_date_accepted     2010-01-08
_journal_name_full     'Acta Crystallographica, Section E'
_journal_year     2010
_journal_volume     66
_journal_issue      2
_journal_page_first     m238
_journal_page_last     m238
_journal_paper_category     QM
_journal_coeditor_code     WM2295
_publ_contact_author_name     'Islam Ullah Khan'
_publ_contact_author_address
;
Materials Chemistry Laboratry,
Department of Chemistry,
GC University,
Lahore-54000,
Pakistan
;
_publ_contact_author_email     'iuklodhi@yahoo.com, w.harrison@abdn.ac.uk'
_publ_contact_author_fax     '  '
_publ_contact_author_phone     ' '
_publ_section_title
;
Bis(cyanido-\k<i>C</i>)bis(cyclohexylamine-\k<i>N</i>)mercury(II)
;
loop_
    _publ_author_name
    _publ_author_address
    'Ejaz'
;
Materials Chemistry Laboratory,
Department of Chemistry,
GC University,
Lahore 54000,
Pakistan
;
    'Islam Ullah Khan'
;
Materials Chemistry Laboratory,
Department of Chemistry,
GC University,
Lahore 54000,
Pakistan
;
    'Harrison, William T.  A.'
; Department of Chemistry
  University of Aberdeen
  Meston Walk
  Aberdeen AB24 3UE
  Scotland
;
