# Supplementary material for: Bis(cyanido-κC)bis­(cyclo­hexyl­amine-κN)mercury(II)
Source: Acta Crystallogr Sect E Struct Rep Online. 2010 Jan 30;66(Pt 2):m238. doi: 10.1107/S1600536810001042 (PMC2979811; doi:10.1107/S1600536810001042)
Supplement: Supplementary file 2 [file e-66-0m238-Isup2.hkl]

# 
# h,k,l, Fc-squared, Fo-squared, sigma(Fo-squared) and status flag 
# 
data_I
_shelx_title ' EJAZ5_0m in P-1' 
_shelx_refln_list_code          4 
_shelx_F_calc_maximum      180.97 
_exptl_crystal_F_000       436.00 
_reflns_d_resolution_high  0.8108 
 
loop_ 
 _symmetry_equiv_pos_as_xyz 
 'x, y, z' 
 '-x, -y, -z' 
 
_cell_length_a     7.9283 
_cell_length_b     9.1791 
_cell_length_c    12.2722 
_cell_angle_alpha  93.972 
_cell_angle_beta   99.179 
_cell_angle_gamma  97.258 
 
_shelx_F_squared_multiplier     1.000 
 
loop_ 
 _refln_index_h 
 _refln_index_k 
 _refln_index_l 
 _refln_F_squared_calc 
 _refln_F_squared_meas 
 _refln_F_squared_sigma 
 _refln_observed_status 
   1   0   0     4241.63     4343.74    152.00 o 
   2   0   0    17140.90    17932.22    272.68 o 
   3   0   0    11996.17    11025.74    190.74 o 
   4   0   0     3295.90     3167.34     56.69 o 
   5   0   0      483.01      412.36     12.30 o 
   6   0   0     2032.34     1784.73     39.84 o 
   7   0   0      545.78      503.38     21.69 o 
   8   0   0        2.18      -10.26     14.16 o 
   9   0   0      206.69      166.40     21.46 o 
  -9   1   0      169.76      179.77     21.28 o 
  -8   1   0      528.00      544.96     28.81 o 
  -7   1   0       30.29        3.95     10.14 o 
  -6   1   0      986.97     1018.16     23.86 o 
  -5   1   0     3651.83     3151.59     60.94 o 
  -4   1   0     2223.13     2141.42     49.71 o 
  -3   1   0     2179.60     1999.87     34.54 o 
  -2   1   0    14136.36    13623.76    192.20 o 
  -1   1   0     7883.51     8515.13    124.97 o 
   1   1   0    30702.64    30093.85    690.75 o 
   2   1   0     2128.27     2786.06    132.84 o 
   3   1   0      342.07      323.77     12.80 o 
   4   1   0     5231.35     4728.20    161.64 o 
   5   1   0     3460.38     3178.81     82.10 o 
   6   1   0        2.63       -7.63      7.63 o 
   7   1   0      926.13      873.50     50.77 o 
   8   1   0      517.22      505.74     31.58 o 
   9   1   0       12.83       55.03     16.34 o 
  -9   2   0       55.61       54.50     49.50 o 
  -8   2   0      178.90      134.95     16.85 o 
  -7   2   0     1180.86     1151.57     49.22 o 
  -6   2   0      451.09      441.18     16.29 o 
  -5   2   0      487.34      577.38     16.43 o 
  -4   2   0     7579.98     6757.05    118.95 o 
  -3   2   0     6347.43     6126.54    117.24 o 
  -2   2   0     9104.13     8306.11    117.97 o 
  -1   2   0    18160.01    19250.48    285.53 o 
   0   2   0     4910.81     4732.32     67.25 o 
   1   2   0      677.95      987.03     17.65 o 
   2   2   0    15519.27    14944.62    348.54 o 
   3   2   0     3485.71     4346.47    207.32 o 
   4   2   0        5.80        9.52      5.76 o 
   5   2   0     1321.83     1552.68    226.72 o 
   6   2   0     1727.85     1512.98     55.48 o 
   7   2   0       59.64       54.63     12.36 o 
   8   2   0      243.83      223.46     14.97 o 
   9   2   0      167.32      138.25     24.60 o 
  -9   3   0      148.74      195.98     28.67 o 
  -8   3   0      123.22       96.51     17.49 o 
  -7   3   0      145.59      175.03     16.37 o 
  -6   3   0     1927.59     1874.41     40.64 o 
  -5   3   0     1537.88     2213.30     44.61 o 
  -4   3   0      132.32      173.95      7.82 o 
  -3   3   0     5754.38     5570.23     93.81 o 
  -2   3   0    12458.19    11260.28    159.62 o 
  -1   3   0      391.50      477.38      9.44 o 
   0   3   0    10894.70    10071.11    141.21 o 
   1   3   0    17402.24    17262.89    261.26 o 
   2   3   0      235.63      229.17      7.97 o 
   3   3   0     7337.65     6667.87    183.22 o 
   4   3   0     4789.06     4775.12    232.14 o 
   5   3   0      142.53      126.59     32.33 o 
  -9   4   0       14.71       25.79     19.73 o 
  -8   4   0      319.03      330.01     25.87 o 
  -7   4   0      459.78      431.51     23.71 o 
  -6   4   0       77.75       67.01     12.15 o 
  -5   4   0     2306.59     2246.86     51.09 o 
  -4   4   0     1275.95     1335.04     62.69 o 
  -3   4   0        1.19       -5.74      5.74 o 
  -2   4   0     4739.23     5139.59    100.03 o 
  -1   4   0    11435.07    11107.09    172.74 o 
   0   4   0       13.97       13.20      3.79 o 
   1   4   0     6243.88     6135.51    105.45 o 
   2   4   0     7470.27     8228.83    132.38 o 
   3   4   0      977.43      849.64     23.81 o 
   4   4   0     1406.19     2131.45     62.45 o 
   5   4   0     2014.28     1718.69    104.62 o 
   6   4   0      313.71      260.56     48.60 o 
  -9   5   0       64.00       82.13     34.67 o 
  -8   5   0        2.15       44.56     19.22 o 
  -7   5   0      428.00      422.03     27.29 o 
  -6   5   0      799.21     1005.49     35.17 o 
  -5   5   0       15.69       -8.49      8.49 o 
  -4   5   0     1945.80     2182.11     46.68 o 
  -3   5   0     4346.33     3960.98     78.55 o 
  -2   5   0      745.51      689.78     16.41 o 
  -1   5   0     3828.03     3760.53     67.29 o 
   0   5   0     7867.01     8005.03    123.74 o 
   1   5   0      621.08      530.44     14.10 o 
   2   5   0     2360.56     2103.79     36.14 o 
   3   5   0     3675.69     3441.73     65.61 o 
   4   5   0      420.43      409.32     18.84 o 
   5   5   0      271.08      331.06     83.77 o 
   6   5   0      834.99      762.05     72.39 o 
   7   5   0      261.30      243.43     54.27 o 
  -8   6   0      146.43      191.79     30.11 o 
  -7   6   0        8.47      -18.23     18.23 o 
  -6   6   0      296.27      317.67     26.97 o 
  -5   6   0     1044.55     1057.20     33.09 o 
  -4   6   0      202.43      169.88     12.86 o 
  -3   6   0      965.74     1049.98     33.10 o 
  -2   6   0     3105.33     2697.25     54.45 o 
  -1   6   0     1090.54     1101.07     24.15 o 
   0   6   0     1211.39     1073.63     21.98 o 
   1   6   0     4718.37     5566.15     97.55 o 
   2   6   0     1236.61     1124.52     22.02 o 
   3   6   0      258.60      420.70     13.54 o 
   4   6   0     1621.95     1432.60     30.65 o 
   5   6   0      747.25      866.44     41.37 o 
   6   6   0        7.34       -4.87     42.25 o 
   7   6   0      295.81      292.14     61.34 o 
  -8   7   0       61.30       62.02     23.57 o 
  -7   7   0      221.68      309.31     27.84 o 
  -6   7   0       39.29       -0.88     16.15 o 
  -5   7   0      389.03      415.23     23.36 o 
  -4   7   0     1342.00     1151.50     35.67 o 
  -3   7   0      381.37      380.00     17.23 o 
  -2   7   0      404.22      409.67     19.04 o 
  -1   7   0     2769.26     2617.50     47.27 o 
   0   7   0     1233.13     1179.50     24.60 o 
   1   7   0      199.06      184.81     11.50 o 
   2   7   0     1670.25     1567.19     37.44 o 
   3   7   0      973.07      899.66     24.89 o 
   4   7   0       13.98        0.43     10.08 o 
   5   7   0      592.78      537.87     20.74 o 
   6   7   0      288.78      264.30     25.92 o 
  -7   8   0       35.18       12.55     27.71 o 
  -6   8   0      230.05      225.57     26.00 o 
  -5   8   0      136.08      144.90     22.98 o 
  -4   8   0       70.89       64.41     17.16 o 
  -3   8   0      822.06      770.21     32.33 o 
  -2   8   0      510.94      492.00     24.66 o 
  -1   8   0       57.28       26.37     12.32 o 
   0   8   0     1336.42     1552.21     42.97 o 
   1   8   0     1093.41     1037.54     42.88 o 
   2   8   0        1.38      234.13     18.37 o 
   3   8   0      857.98      827.88     32.03 o 
   4   8   0      607.92      578.95     26.75 o 
   5   8   0        4.01       -9.40     13.57 o 
  -6   9   0       21.71       43.40     23.86 o 
  -5   9   0      200.14      199.91     27.01 o 
  -4   9   0      195.70      243.07     35.58 o 
  -3   9   0       10.28      -14.58     18.11 o 
  -2   9   0      516.68      538.62     29.87 o 
  -1   9   0      591.22      595.01     29.72 o 
   0   9   0       23.35       51.15     17.33 o 
   1   9   0      552.69      563.25     28.05 o 
   2   9   0      663.75      680.66     30.86 o 
   3   9   0       11.30       -2.37     16.11 o 
   4   9   0      198.64      167.64     18.83 o 
  -5  10   0        0.55      -13.26     27.94 o 
  -4  10   0      126.22      112.40     32.71 o 
  -3  10   0      219.75      263.75     35.72 o 
  -2  10   0        7.42       14.57     22.13 o 
  -1  10   0      258.65      278.75     27.74 o 
   0  10   0      406.74      409.40     27.45 o 
   1  10   0       28.86       64.08     19.46 o 
   2  10   0      187.51      160.36     21.82 o 
   3  10   0      308.94      279.94     33.32 o 
  -3  11   0       70.36      103.04     34.75 o 
  -2  11   0      190.92      190.71     29.34 o 
  -1  11   0       25.81        9.31     23.84 o 
   0  11   0       85.76       82.14     25.22 o 
  -1 -11   1      168.54      172.49     24.74 o 
   0 -11   1      127.19       94.08     26.97 o 
   1 -11   1        0.35        6.14     23.39 o 
   2 -11   1      146.71      155.76     29.03 o 
   3 -11   1      119.02       82.93     63.09 o 
  -3 -10   1      288.38      353.66     25.32 o 
  -2 -10   1      308.09      294.01     27.79 o 
  -1 -10   1        0.87       18.55     18.35 o 
   0 -10   1      322.99      300.51     25.66 o 
   1 -10   1      366.68      401.14     30.66 o 
   2 -10   1       13.49        9.24     26.84 o 
   3 -10   1      127.96      122.57     31.75 o 
   4 -10   1      159.24      180.90     31.49 o 
   5 -10   1       13.12        8.76     28.48 o 
  -4  -9   1      335.29      264.70     21.01 o 
  -3  -9   1       10.47       -3.48     15.22 o 
  -2  -9   1      446.11      428.32     24.58 o 
  -1  -9   1      730.85      721.26     34.11 o 
   0  -9   1       22.89       25.19     22.40 o 
   1  -9   1      330.66      289.04     23.19 o 
   2  -9   1      576.99      640.40     33.63 o 
   3  -9   1      152.94      158.19     39.97 o 
   4  -9   1       76.16      150.14     23.70 o 
   5  -9   1      275.23      267.10     28.42 o 
   6  -9   1       70.18       83.01     24.56 o 
  -5  -8   1       19.00        2.72     13.28 o 
  -4  -8   1      427.96      434.34     18.63 o 
  -3  -8   1     1226.76     1123.39     38.80 o 
  -2  -8   1       99.21      157.73     16.91 o 
  -1  -8   1      792.68      748.36     31.10 o 
   0  -8   1     1468.06     1684.64     45.78 o 
   1  -8   1      334.34      317.55     16.76 o 
   2  -8   1      163.96      175.17     16.06 o 
   3  -8   1      951.88      910.01     35.19 o 
   4  -8   1      318.15      365.33     31.71 o 
   5  -8   1       46.79       49.95     20.43 o 
   6  -8   1      248.03      247.26     26.43 o 
   7  -8   1       63.68       49.14     29.15 o 
  -6  -7   1      183.75      192.70     53.20 o 
  -5  -7   1      851.20      791.72     24.88 o 
  -4  -7   1      274.71      276.74     12.69 o 
  -3  -7   1      570.60      524.34     18.29 o 
  -2  -7   1     2118.70     1893.36     43.68 o 
  -1  -7   1      690.70      644.97     17.77 o 
   0  -7   1      401.81      361.81     12.25 o 
   1  -7   1     2631.49     2582.15     49.87 o 
   2  -7   1     1121.40     1139.51     33.93 o 
   3  -7   1      128.93      184.80     13.93 o 
   4  -7   1     1441.30     1479.97     42.04 o 
   5  -7   1      552.78      533.62     26.40 o 
   6  -7   1       11.01      -15.75     15.75 o 
   7  -7   1      188.14      221.53     26.40 o 
   8  -7   1       72.55       63.55     23.74 o 
  -7  -6   1      337.48      355.61     67.00 o 
  -6  -6   1      179.46      162.53     50.08 o 
  -5  -6   1      352.81      384.08     25.88 o 
  -4  -6   1     1967.13     1730.63     35.45 o 
  -3  -6   1     1059.67     1210.99     26.53 o 
  -2  -6   1      449.00      399.71     12.32 o 
  -1  -6   1     5221.76     6206.57    108.05 o 
   0  -6   1     2780.44     2672.28     46.67 o 
   1  -6   1      240.76      381.39     34.04 o 
   2  -6   1     2661.93     2299.91     47.41 o 
   3  -6   1     1830.64     2012.75     44.00 o 
   4  -6   1        1.09       -9.54      9.54 o 
   5  -6   1      791.22      924.83     34.23 o 
   6  -6   1      384.62      366.52     22.41 o 
   7  -6   1        4.55        0.10     18.33 o 
   8  -6   1       75.25       95.78     23.03 o 
  -7  -5   1      107.54      108.02     49.36 o 
  -6  -5   1     1046.79     1017.56     84.51 o 
  -5  -5   1      906.31     1042.76     78.98 o 
  -4  -5   1      105.59       84.27      9.45 o 
  -3  -5   1     4280.48     4272.96     80.44 o 
  -2  -5   1     4774.12     4720.01     77.50 o 
  -1  -5   1      299.94      294.18      9.49 o 
   0  -5   1     8152.40     7719.50    119.46 o 
   1  -5   1     4458.46     4420.29     78.29 o 
   2  -5   1      103.74      114.91      7.85 o 
   3  -5   1     2899.42     2393.95     49.97 o 
   4  -5   1     2462.36     2407.03     50.84 o 
   5  -5   1       92.52       62.51     12.05 o 
   6  -5   1      501.80      599.46     27.04 o 
   7  -5   1      485.48      431.55     28.16 o 
   8  -5   1       39.42       58.99     21.28 o 
   9  -5   1       26.05        2.07     21.59 o 
  -6  -4   1       31.10       21.66     38.41 o 
  -5  -4   1     1925.86     1843.08    109.63 o 
  -4  -4   1     3320.67     3898.77    194.79 o 
  -3  -4   1      121.31      143.49      7.44 o 
  -2  -4   1     9689.33    11840.15    189.51 o 
  -1  -4   1     6661.39     6457.59    111.01 o 
   0  -4   1       28.87       37.31      4.64 o 
   1  -4   1     6352.94     5810.53     91.36 o 
   2  -4   1     7126.64     6984.48    116.42 o 
   3  -4   1      362.05      302.97     10.77 o 
   4  -4   1      776.08      674.48     27.42 o 
   5  -4   1     2516.13     2424.44     50.78 o 
   6  -4   1      412.75      324.23     19.49 o 
   7  -4   1      271.70      261.09     22.67 o 
   8  -4   1      320.07      307.97     25.26 o 
   9  -4   1       32.46       23.76     20.74 o 
  -6  -3   1     1333.34     1779.27    109.29 o 
  -5  -3   1       44.44       30.79     29.93 o 
  -4  -3   1     4056.38     4167.33    204.78 o 
  -3  -3   1     8822.92     8184.73    380.29 o 
  -2  -3   1      482.60      311.75     10.60 o 
  -1  -3   1    10731.25    10712.46    162.34 o 
   0  -3   1     7101.36     7215.43    106.84 o 
   1  -3   1      457.01      352.96      7.96 o 
   2  -3   1     2699.17     2284.14     36.02 o 
   3  -3   1     8060.91     7269.33    121.57 o 
   4  -3   1     1055.57     1095.61     22.35 o 
   5  -3   1      724.60     1229.30     28.47 o 
   6  -3   1     1935.22     1893.77     44.75 o 
   7  -3   1      353.02      454.05     22.98 o 
   8  -3   1       44.46       -1.26     19.06 o 
   9  -3   1      122.92       73.28     24.76 o 
  -9  -2   1      139.32      116.91     15.84 o 
  -8  -2   1      377.43      374.05     16.95 o 
  -7  -2   1       36.42      -14.28     14.28 o 
  -6  -2   1     1210.21     1064.18     39.61 o 
  -5  -2   1     3301.17     2842.49     97.83 o 
  -4  -2   1      644.39      590.05     47.09 o 
  -3  -2   1     4743.04     5464.92    256.82 o 
  -2  -2   1    19914.20    20937.32    691.23 o 
  -1  -2   1     1999.34     2062.87     33.51 o 
   0  -2   1    14015.12    14315.30    201.41 o 
   1  -2   1     7978.85     9557.12    229.41 o 
   2  -2   1     9418.63     9440.85    133.79 o 
   3  -2   1      806.67      687.74     21.13 o 
   4  -2   1     8438.92     7729.04    135.77 o 
   5  -2   1     1303.84     1242.97     27.92 o 
   6  -2   1       98.40       25.65      8.82 o 
   7  -2   1      780.13      766.01     30.45 o 
   8  -2   1      286.43      271.26     23.10 o 
   9  -2   1        7.40       -9.79     21.01 o 
  -9  -1   1        0.40       48.97     19.76 o 
  -8  -1   1      331.27      337.49     17.85 o 
  -7  -1   1     1153.47     1272.12     37.31 o 
  -6  -1   1      280.18      217.80     10.05 o 
  -5  -1   1     2152.37     2047.88     51.65 o 
  -4  -1   1    10418.01     9171.08    214.78 o 
  -3  -1   1     2816.92     2746.53     65.78 o 
  -2  -1   1     7772.97     6616.70    175.21 o 
  -1  -1   1    32005.45    32683.63    630.23 o 
   0  -1   1     4929.16     5149.45     89.41 o 
   1  -1   1    16470.12    14553.63    204.73 o 
   2  -1   1     8752.98     8886.73    121.69 o 
   3  -1   1     4172.11     4516.33     75.70 o 
   4  -1   1      370.59      385.44     25.75 o 
   5  -1   1     3409.89     3227.94     62.65 o 
   6  -1   1     1372.97     1423.36     31.42 o 
   7  -1   1       12.37        2.42     11.77 o 
   8  -1   1      332.17      386.30     25.07 o 
   9  -1   1      240.81      215.89     24.22 o 
  -9   0   1      304.41      292.53     26.74 o 
  -8   0   1       79.64       26.78     14.65 o 
  -7   0   1      307.75      314.20     16.86 o 
  -6   0   1     2608.31     2451.00     52.26 o 
  -5   0   1     1747.52     1427.32     31.17 o 
  -4   0   1     2561.77     2493.27     47.54 o 
  -3   0   1    13079.17    11972.23    206.08 o 
  -2   0   1     1626.46     1740.36     37.33 o 
  -1   0   1     2095.31     1618.02     37.47 o 
   1   0   1     9481.46     9573.96    152.75 o 
   2   0   1     2354.45     3327.94     99.21 o 
   3   0   1     3996.56     3933.72     75.77 o 
   4   0   1     6224.63     6262.66    119.48 o 
   5   0   1      130.40      159.66      8.81 o 
   6   0   1     1580.82     1475.91     35.08 o 
   7   0   1      813.14      733.77     27.92 o 
   8   0   1       24.72       13.84     19.95 o 
   9   0   1       97.07      139.04     21.98 o 
  -9   1   1       81.55      112.57     49.43 o 
  -8   1   1      571.14      673.24     29.63 o 
  -7   1   1      233.26      215.55     17.26 o 
  -6   1   1      400.09      418.75     13.71 o 
  -5   1   1     3800.99     3574.37     68.52 o 
  -4   1   1     4533.31     4198.91     86.10 o 
  -3   1   1      209.96      167.45      6.20 o 
  -2   1   1    18720.06    18060.46    265.00 o 
  -1   1   1     3912.30     4021.32     62.08 o 
   0   1   1        6.76       16.94      1.58 o 
   1   1   1     4070.08     3644.52     51.29 o 
   2   1   1     6470.12     6580.05    119.25 o 
   3   1   1      275.42      348.58     17.24 o 
   4   1   1     1870.86     1700.77     46.13 o 
   5   1   1     4520.31     4192.09     99.12 o 
   6   1   1      357.81      346.38     15.03 o 
   7   1   1      597.36      610.06     24.97 o 
   8   1   1      597.44      528.45     27.38 o 
   9   1   1       47.48       89.77     24.09 o 
  -9   2   1      103.20      135.60     26.26 o 
  -8   2   1       72.96       65.54     14.77 o 
  -7   2   1     1129.82     1094.43     36.31 o 
  -6   2   1      914.24      828.74     23.79 o 
  -5   2   1       23.65       22.60      6.62 o 
  -4   2   1     4469.50     4383.54     78.32 o 
  -3   2   1    10375.02    10193.98    168.92 o 
  -2   2   1      178.28      208.44      7.42 o 
  -1   2   1    21149.97    21683.40    305.35 o 
   0   2   1    10519.64    10531.09    141.87 o 
   1   2   1     1578.83     2141.62     31.80 o 
   2   2   1     9554.55     8532.46    162.90 o 
   3   2   1    10376.95     9633.61    225.69 o 
   4   2   1      404.29      447.97     20.25 o 
   5   2   1      676.56     1077.59     42.16 o 
   6   2   1     1887.60     1754.82     44.49 o 
   7   2   1      316.56      343.36     22.94 o 
   8   2   1       97.24       91.81     14.25 o 
   9   2   1      165.68      107.14     28.95 o 
  -9   3   1      135.74      161.24     22.03 o 
  -8   3   1      197.69      152.49     18.24 o 
  -7   3   1        5.64       11.14     13.05 o 
  -6   3   1     1333.93     1243.58     29.46 o 
  -5   3   1     2707.35     3013.50     56.26 o 
  -4   3   1       48.33       46.36      6.14 o 
  -3   3   1     5210.96     5547.24     93.49 o 
  -2   3   1    11787.46    11817.55    167.38 o 
  -1   3   1      992.04      891.42     14.94 o 
   0   3   1     5935.19     6031.56     85.26 o 
   1   3   1    10857.28    10873.83    184.58 o 
   2   3   1     2759.05     2423.82     42.34 o 
   3   3   1     2171.39     1926.84     48.73 o 
   4   3   1     5322.03     4711.04    133.31 o 
   5   3   1      793.31      755.66     66.66 o 
   6   3   1      302.75      404.74     24.53 o 
   7   3   1      852.69      850.26     62.71 o 
   8   3   1      190.81      279.63     16.49 o 
  -9   4   1        1.02      -12.34     18.20 o 
  -8   4   1      230.52      233.93     22.50 o 
  -7   4   1      617.65      553.16     34.19 o 
  -6   4   1       52.80       21.69     11.73 o 
  -5   4   1     1344.68     1206.15     29.09 o 
  -4   4   1     2780.29     2603.73     53.33 o 
  -3   4   1      520.46      473.84     14.00 o 
  -2   4   1     1889.64     2670.99    129.08 o 
  -1   4   1     8853.54     9487.66    148.12 o 
   0   4   1     1201.45     1762.15     29.18 o 
   1   4   1     2438.71     2310.11     41.53 o 
   2   4   1     5928.76     5877.58     95.39 o 
   3   4   1     2419.44     2488.65     51.64 o 
   4   4   1      288.22      721.04     33.66 o 
   5   4   1     1921.66     1753.42     65.31 o 
   6   4   1      698.99      792.52     33.02 o 
  -9   5   1       92.77       94.93     23.11 o 
  -8   5   1       12.21        6.79     21.59 o 
  -7   5   1      297.07      322.90     24.79 o 
  -6   5   1      999.97     1182.24     35.82 o 
  -5   5   1      206.73      171.05     13.36 o 
  -4   5   1     1062.57     1269.17     49.31 o 
  -3   5   1     5013.45     4562.55     89.70 o 
  -2   5   1     2297.90     2268.84     41.01 o 
  -1   5   1     1486.39     1198.58     24.76 o 
   0   5   1     7261.31     7440.60    115.36 o 
   1   5   1     2605.03     2546.84     46.23 o 
   2   5   1      449.59      406.70     10.94 o 
   3   5   1     3261.52     2929.14     56.83 o 
   4   5   1     1107.83     1077.97     24.50 o 
   5   5   1       18.58       49.33     34.87 o 
   6   5   1      562.56      553.59     64.50 o 
  -8   6   1      167.95      180.05     25.19 o 
  -7   6   1       55.36       52.85     19.59 o 
  -6   6   1      145.53      166.31     20.71 o 
  -5   6   1     1049.35      960.35     36.37 o 
  -4   6   1      679.97      658.28     34.99 o 
  -3   6   1      295.85      297.52     19.73 o 
  -2   6   1     3031.59     2790.11     56.05 o 
  -1   6   1     2346.19     2259.86     40.53 o 
   0   6   1      252.81      185.40     10.15 o 
   1   6   1     4088.25     4333.78     76.95 o 
   2   6   1     2121.75     2066.52     36.73 o 
   4   6   1     1186.85     1050.48     27.14 o 
   5   6   1     1010.84     1134.40     32.18 o 
   6   6   1       34.37       51.20     15.11 o 
  -8   7   1       27.80        5.39     22.34 o 
  -7   7   1      169.43      251.03     26.27 o 
  -6   7   1      117.25      118.38     19.76 o 
  -5   7   1       90.56      167.21     17.84 o 
  -4   7   1     1079.28      952.87     32.34 o 
  -3   7   1      723.21      754.90     24.89 o 
  -2   7   1       58.38       16.94      8.37 o 
  -1   7   1     1798.74     1886.73     35.98 o 
   0   7   1     1876.72     1847.44     34.88 o 
   1   7   1        0.62       -7.30      7.30 o 
   2   7   1      967.45      838.06     24.56 o 
   3   7   1     1141.23     1066.45     28.40 o 
   4   7   1       96.32      163.97     18.86 o 
   5   7   1      310.98      287.57     16.49 o 
   6   7   1      366.64      388.77     24.22 o 
  -7   8   1        5.92       36.71     44.91 o 
  -6   8   1      197.53      217.57     26.58 o 
  -5   8   1      324.31      326.19     26.15 o 
  -4   8   1        4.55        6.55     15.94 o 
  -3   8   1      699.88      644.68     29.31 o 
  -2   8   1      945.47      922.82     28.73 o 
  -1   8   1       15.13      -14.96     14.96 o 
   0   8   1      809.38      977.11     31.42 o 
   1   8   1     1384.18     1418.84     45.57 o 
   2   8   1       55.25      423.77     22.90 o 
   3   8   1      493.55      526.37     24.92 o 
   4   8   1      615.29      640.89     28.43 o 
   5   8   1       68.09       64.07     15.47 o 
  -6   9   1        0.61       29.41     23.58 o 
  -5   9   1      144.56      156.69     24.93 o 
  -4   9   1      299.34      308.03     26.87 o 
  -3   9   1       19.06       22.41     19.46 o 
  -2   9   1      385.18      534.15     27.18 o 
  -1   9   1      735.93      710.88     32.48 o 
   0   9   1      173.86      197.01     20.80 o 
   1   9   1      231.05      168.08     20.06 o 
   2   9   1      844.17      880.71     35.76 o 
   3   9   1      110.16      131.65     18.92 o 
   4   9   1       80.62       83.54     17.86 o 
  -5  10   1        4.85       17.52     50.51 o 
  -4  10   1       85.07       97.72     30.04 o 
  -3  10   1      240.96      245.81     39.69 o 
  -2  10   1       59.63       61.09     29.12 o 
  -1  10   1      130.19      210.15     26.17 o 
   0  10   1      387.31      414.09     27.46 o 
   1  10   1       92.04       68.66     25.81 o 
   2  10   1       64.61       24.74     21.53 o 
   3  10   1      257.80      264.35     28.05 o 
  -3  11   1       27.18       55.04     31.95 o 
  -2  11   1      168.91      157.87     28.14 o 
  -1  11   1       90.52      141.53     26.44 o 
   0  11   1       29.00       11.73     23.76 o 
  -1 -11   2      102.71       93.47     22.64 o 
   0 -11   2      170.56      134.10     26.99 o 
   1 -11   2       17.46       -6.27     23.34 o 
   2 -11   2       86.37      108.17     28.17 o 
   3 -11   2      144.56      191.26     48.84 o 
  -3 -10   2      199.63      260.81     23.26 o 
  -2 -10   2      334.90      323.53     25.08 o 
  -1 -10   2       52.59       63.13     19.57 o 
   0 -10   2      154.29      154.71     22.80 o 
   1 -10   2      471.67      597.10     37.01 o 
   2 -10   2       99.16      118.97     25.25 o 
   3 -10   2       57.98       77.08     30.07 o 
   4 -10   2      170.42      140.85     30.38 o 
   5 -10   2       38.95       -8.37     28.07 o 
  -4  -9   2      396.41      350.35     22.72 o 
  -3  -9   2       89.59       96.43     17.22 o 
  -2  -9   2      188.38      126.51     18.54 o 
  -1  -9   2      743.78      778.14     34.18 o 
   0  -9   2      233.70      257.52     22.69 o 
   1  -9   2      122.92       95.29     19.69 o 
   2  -9   2      682.82      685.91     35.40 o 
   3  -9   2      280.59      272.00     25.51 o 
   4  -9   2       31.87      130.85     35.16 o 
   5  -9   2      264.81      235.07     27.81 o 
   6  -9   2       97.85      130.84     26.84 o 
  -5  -8   2       77.64       75.39     14.16 o 
  -4  -8   2      221.54      267.50     15.54 o 
  -3  -8   2     1173.05     1052.45     48.01 o 
  -2  -8   2      337.15      320.21     20.34 o 
  -1  -8   2      311.62      281.29     22.00 o 
   0  -8   2     1313.57     1468.89     41.67 o 
   1  -8   2      776.87      806.45     28.34 o 
   2  -8   2       20.38       93.27     16.58 o 
   3  -8   2      860.71      799.74     32.79 o 
   4  -8   2      390.86      428.42     24.91 o 
   5  -8   2        3.36      -17.88     20.04 o 
   6  -8   2      138.15       89.20     23.87 o 
   7  -8   2       73.14       15.72     57.85 o 
  -6  -7   2       78.08       66.56     48.67 o 
  -5  -7   2     1038.67      922.45     27.96 o 
  -4  -7   2      680.02      670.38     25.02 o 
  -3  -7   2      230.66      197.39     13.36 o 
  -2  -7   2     2268.94     2074.73     51.02 o 
  -1  -7   2     1176.45     1118.02     26.37 o 
   0  -7   2       31.51        3.03      7.41 o 
   1  -7   2     1869.59     1886.82     38.44 o 
   2  -7   2     1580.95     1615.48     40.24 o 
   3  -7   2        1.09      153.95     13.32 o 
   4  -7   2      899.91      820.07     29.19 o 
   5  -7   2      557.99      584.41     27.69 o 
   6  -7   2        7.72      -16.27     16.27 o 
   7  -7   2       89.62       92.24     23.05 o 
   8  -7   2       81.90       57.74     24.67 o 
  -7  -6   2      326.50      458.75     69.30 o 
  -6  -6   2      462.55      520.74     66.76 o 
  -5  -6   2      140.62      180.22     26.17 o 
  -4  -6   2     1870.01     1595.07     33.11 o 
  -3  -6   2     1141.45     1331.85     29.22 o 
  -2  -6   2       52.32       29.59      6.04 o 
  -1  -6   2     3072.89     4297.28     76.32 o 
   0  -6   2     3220.25     3237.24     52.89 o 
   1  -6   2       51.08      320.56     32.09 o 
   2  -6   2     1611.00     1405.54     34.99 o 
   3  -6   2     2404.07     2137.82     46.45 o 
   4  -6   2      290.09      301.40     15.38 o 
   5  -6   2      398.85      412.48     22.69 o 
   6  -6   2      496.29      500.25     25.84 o 
   7  -6   2       58.50       26.95     20.07 o 
   8  -6   2       23.66       24.84     22.36 o 
  -7  -5   2       22.11      -14.62     45.72 o 
  -6  -5   2     1133.67     1207.04     92.61 o 
  -5  -5   2     1563.78     1579.84    101.05 o 
  -4  -5   2       78.86       94.50      9.66 o 
  -3  -5   2     3199.63     3067.90     58.85 o 
  -2  -5   2     3530.12     3531.47     62.90 o 
  -1  -5   2       39.83       25.61      5.56 o 
   0  -5   2     2508.59     2538.32     44.12 o 
   1  -5   2     4454.41     4112.42     73.39 o 
   2  -5   2      432.65      433.06     18.00 o 
   3  -5   2     1667.79     1511.55     34.30 o 
   4  -5   2     2334.35     2052.22     44.84 o 
   5  -5   2      322.10      309.42     17.68 o 
   6  -5   2      211.26      369.87     21.77 o 
   7  -5   2      443.82      434.16     28.71 o 
   8  -5   2       92.74      127.72     22.97 o 
  -7  -4   2      504.69      548.51     67.96 o 
  -6  -4   2       16.39       -8.55     35.66 o 
  -5  -4   2     1117.60     1120.09     79.12 o 
  -4  -4   2     4280.33     4614.12    158.17 o 
  -3  -4   2      155.93      163.48      9.79 o 
  -2  -4   2     3889.16     5736.12     99.41 o 
  -1  -4   2     6889.39     6597.65    113.42 o 
   0  -4   2     2515.15     2815.38     47.76 o 
   1  -4   2     1655.75     1548.23     27.04 o 
   2  -4   2    10408.10    10194.97    177.61 o 
   3  -4   2     1784.48     1864.36     39.69 o 
   4  -4   2      444.64      492.18     30.23 o 
   5  -4   2     1938.95     1843.95     40.70 o 
   6  -4   2      764.43      778.97     27.99 o 
   7  -4   2       59.84       82.58     18.80 o 
   8  -4   2      264.27      210.11     23.79 o 
   9  -4   2       49.76       32.38     26.21 o 
  -6  -3   2     1644.90     1875.69    115.74 o 
  -5  -3   2      279.76      178.08     37.31 o 
  -4  -3   2     2436.70     2577.53    134.11 o 
  -3  -3   2     8537.02     7688.76    178.38 o 
  -2  -3   2     1600.79     1602.47     30.80 o 
  -1  -3   2     1591.74     1522.42     30.29 o 
   0  -3   2    10189.78     9817.88    145.11 o 
   1  -3   2     4040.10     4311.76     62.54 o 
   2  -3   2      286.96      217.43      7.27 o 
   3  -3   2     5835.00     5795.84     93.53 o 
   4  -3   2     2358.27     2375.84     42.99 o 
   5  -3   2       68.11      560.42     50.47 o 
   6  -3   2     1259.48     1134.32     33.72 o 
   7  -3   2      619.01      841.22     33.19 o 
   8  -3   2        0.01      -13.25     19.83 o 
   9  -3   2       95.27       93.73     26.79 o 
  -9  -2   2       97.24      129.99     19.76 o 
  -8  -2   2      469.44      403.09     23.80 o 
  -7  -2   2      347.43      300.15     21.57 o 
  -6  -2   2      820.67      833.79     32.35 o 
  -5  -2   2     4341.81     4332.39    153.41 o 
  -4  -2   2     1400.75     1236.71     37.72 o 
  -3  -2   2     2446.31     3219.07     77.47 o 
  -2  -2   2    16451.22    16479.99    446.85 o 
  -1  -2   2     3087.52     3705.17     64.30 o 
   0  -2   2     4742.13     4620.92     73.13 o 
   1  -2   2    13443.88    14269.24    194.53 o 
   2  -2   2     8681.04     9639.98    142.60 o 
   3  -2   2        2.93       44.10     15.72 o 
   4  -2   2     6941.17     6990.01    123.29 o 
   5  -2   2     2192.80     2064.93     42.82 o 
   6  -2   2        0.32       -8.69      9.35 o 
   7  -2   2      379.26      376.85     42.43 o 
   8  -2   2      344.05      370.54     27.07 o 
   9  -2   2        6.57        1.99     32.37 o 
  -9  -1   2       28.74       53.92     14.49 o 
  -8  -1   2      139.64      150.54     20.20 o 
  -7  -1   2     1147.93     1274.77     36.09 o 
  -6  -1   2      832.71      727.58     18.37 o 
  -5  -1   2     1058.90     1087.01     32.72 o 
  -4  -1   2     7518.24     6863.22    161.60 o 
  -3  -1   2     3938.44     3647.89     86.68 o 
  -2  -1   2      504.63      524.64     21.05 o 
  -1  -1   2     4997.26     4586.82     67.68 o 
   0  -1   2    14366.38    13730.14    207.01 o 
   1  -1   2     1667.09     1921.59     29.24 o 
   2  -1   2     8512.98     8133.45    117.77 o 
   3  -1   2     8642.62     8578.54    144.97 o 
   4  -1   2      215.44      525.25     54.83 o 
   5  -1   2     2547.22     2616.79     63.06 o 
   6  -1   2     1898.22     1919.03     44.64 o 
   7  -1   2       94.07       77.15     16.85 o 
   8  -1   2      178.97      173.03     27.43 o 
   9  -1   2      247.13      293.12     68.48 o 
  -9   0   2      318.78      313.79     22.56 o 
  -8   0   2      238.73      193.51     14.99 o 
  -7   0   2      104.94      107.05     10.55 o 
  -6   0   2     2294.44     2127.55     50.21 o 
  -5   0   2     3093.44     2910.74     55.84 o 
  -4   0   2      457.65      482.12     13.58 o 
  -3   0   2     8557.38     8795.75    151.91 o 
  -2   0   2     6348.12     6163.19     86.28 o 
  -1   0   2       93.66       45.00      3.29 o 
   0   0   2     9422.46    11361.79    155.85 o 
   1   0   2    18973.65    17552.12    280.03 o 
   3   0   2     3443.09     3380.28     80.23 o 
   4   0   2     4999.77     4793.54    101.43 o 
   5   0   2     1218.50     1212.35     31.29 o 
   6   0   2      645.94      605.88     21.18 o 
   7   0   2      992.25      861.41     39.98 o 
   8   0   2      115.62       94.62     18.57 o 
   9   0   2       27.55       10.54     18.07 o 
  -9   1   2       13.07       -0.14     14.91 o 
  -8   1   2      463.42      594.63     25.45 o 
  -7   1   2      582.40      528.41     20.17 o 
  -6   1   2       38.70       88.15      7.90 o 
  -5   1   2     3027.00     2826.02     59.06 o 
  -4   1   2     6119.06     6274.43    127.37 o 
  -3   1   2      578.11      546.59     11.63 o 
  -2   1   2    11389.18    11943.79    175.18 o 
  -1   1   2    32751.15    32446.35    473.06 o 
   0   1   2     1816.48     1655.86     22.69 o 
   1   1   2     9722.04     9672.09    127.55 o 
   2   1   2    15708.35    14539.02    254.07 o 
   3   1   2     1181.00     1407.24     58.10 o 
   4   1   2     1661.68     1609.34     31.63 o 
   5   1   2     3588.39     3528.06     69.73 o 
   6   1   2      741.53      712.52     23.76 o 
   7   1   2      231.84      268.40     16.06 o 
   8   1   2      512.11      514.37     51.10 o 
   9   1   2       84.86      107.60     21.98 o 
  -9   2   2      146.35      141.70     31.97 o 
  -8   2   2        1.19        7.45     13.57 o 
  -7   2   2      820.21      740.86     32.29 o 
  -6   2   2     1525.59     1314.27     29.60 o 
  -5   2   2      139.70      159.93      8.87 o 
  -4   2   2     2457.99     2467.67     43.45 o 
  -3   2   2     9156.07     9348.20    155.05 o 
  -2   2   2      205.69      136.90      5.53 o 
  -1   2   2     7219.72    10252.23    176.32 o 
   0   2   2     7476.71     7291.00    101.92 o 
   1   2   2     2835.24     5294.83     91.27 o 
   2   2   2     1105.82      988.62     18.82 o 
   3   2   2    10455.73     9643.22    158.06 o 
   4   2   2     2428.77     2436.49     48.65 o 
   5   2   2      191.12      217.41     43.66 o 
   6   2   2     1709.48     1594.13     38.90 o 
   7   2   2      618.76      694.35     26.01 o 
   8   2   2       14.47      -14.01     15.83 o 
  -9   3   2       91.74       86.76     20.01 o 
  -8   3   2      303.73      285.15     20.72 o 
  -7   3   2       58.41       55.54     14.23 o 
  -6   3   2      693.06      614.65     19.24 o 
  -5   3   2     3492.56     3490.81     64.39 o 
  -4   3   2     1094.56     1044.35     21.57 o 
  -3   3   2     3366.88     3455.80     59.63 o 
  -2   3   2    12915.82    13170.67    204.24 o 
  -1   3   2     3536.45     3339.51     53.53 o 
   0   3   2     1999.56     2013.86     31.40 o 
   1   3   2    10165.20     9873.46    159.46 o 
   2   3   2     3260.42     3506.82     67.56 o 
   3   3   2      234.02      231.12      7.22 o 
   4   3   2     3479.11     3305.06     70.80 o 
   5   3   2     1487.24     1330.28     42.24 o 
   6   3   2       14.19       46.41     11.14 o 
   7   3   2      621.38      567.16     23.34 o 
   8   3   2      249.36      298.50     23.14 o 
  -9   4   2        6.01        6.50     18.99 o 
  -8   4   2      129.18      100.53     20.04 o 
  -7   4   2      739.16      731.32     30.78 o 
  -6   4   2      344.31      343.48     17.76 o 
  -5   4   2      635.37      574.01     18.80 o 
  -4   4   2     3537.29     3228.31     60.95 o 
  -3   4   2     1969.84     1839.38     42.05 o 
  -2   4   2      377.60      664.77     60.15 o 
  -1   4   2     8824.20     8757.64    129.64 o 
   0   4   2     4229.30     6159.40     95.53 o 
   1   4   2      402.81      406.72     10.62 o 
   2   4   2     5449.01     5339.67     87.28 o 
   3   4   2     3692.46     3586.84     63.80 o 
   5   4   2     1550.77     1510.95     34.23 o 
   6   4   2      972.92     1061.90     36.35 o 
   7   4   2       28.22       50.94     13.03 o 
   8   4   2      146.03      124.62     25.55 o 
  -9   5   2       97.73      122.98     27.05 o 
  -8   5   2       64.13       89.74     20.47 o 
  -7   5   2      118.63      120.34     19.65 o 
  -6   5   2      999.70     1145.72     38.00 o 
  -5   5   2      420.96      419.21     17.84 o 
  -4   5   2      456.40      891.37     34.01 o 
  -3   5   2     3735.83     3462.86     69.43 o 
  -2   5   2     2873.50     2756.91     51.91 o 
  -1   5   2      255.28      206.42      8.55 o 
   0   5   2     5655.37     5573.00     87.40 o 
   1   5   2     3378.38     3419.26     57.59 o 
   2   5   2       36.88       25.51      6.38 o 
   3   5   2     1866.03     1759.16     36.89 o 
   4   5   2     1901.54     1683.02     36.45 o 
   5   5   2       65.75      139.02     14.34 o 
   6   5   2      332.52      337.64     17.53 o 
   7   5   2      427.74      514.07     25.63 o 
  -8   6   2      151.20      158.35     24.53 o 
  -7   6   2      144.58      129.84     21.43 o 
  -6   6   2       15.45        8.85     14.74 o 
  -5   6   2      842.07      787.51     28.37 o 
  -4   6   2     1154.98     1132.18     31.79 o 
  -3   6   2        3.98       54.22     13.61 o 
  -2   6   2     1585.88     1646.75     39.45 o 
  -1   6   2     3058.27     3221.53     56.01 o 
   0   6   2      155.25      117.84      8.71 o 
   1   6   2     2478.14     2510.43     44.12 o 
   2   6   2     2532.00     2486.45     43.59 o 
   3   6   2      188.99      735.84     22.15 o 
   4   6   2      578.96      529.15     19.04 o 
   5   6   2     1158.96     1246.89     48.06 o 
   6   6   2      140.93      154.88     14.39 o 
   7   6   2       89.02       94.12     25.81 o 
  -8   7   2        4.10      -14.79     23.16 o 
  -7   7   2      128.05      215.18     25.09 o 
  -6   7   2      227.62      267.01     27.76 o 
  -5   7   2        2.92      104.48     16.98 o 
  -4   7   2      698.44      552.56     26.06 o 
  -3   7   2     1325.30     1346.39     35.85 o 
  -2   7   2      107.95      125.03     12.74 o 
  -1   7   2     1125.43     1252.90     31.25 o 
   0   7   2     2738.13     2744.01     48.98 o 
   1   7   2      249.59      256.22     12.80 o 
   2   7   2      692.78      671.27     22.15 o 
   3   7   2     1031.59      939.51     26.97 o 
   4   7   2      314.38      345.33     18.19 o 
   5   7   2       85.69       59.36     17.88 o 
   6   7   2      381.85      398.36     21.71 o 
  -7   8   2        0.29       20.00     27.98 o 
  -6   8   2      160.58      141.58     24.59 o 
  -5   8   2      425.28      466.04     35.73 o 
  -4   8   2       93.58      106.85     18.51 o 
  -3   8   2      462.85      421.30     24.32 o 
  -2   8   2     1457.41     1439.17     37.81 o 
  -1   8   2      199.06      174.02     16.76 o 
   0   8   2      493.26      629.81     28.91 o 
   1   8   2     1429.92     1289.86     43.65 o 
   2   8   2      268.51      600.85     27.48 o 
   3   8   2      236.57      259.73     19.99 o 
   4   8   2      521.27      572.45     28.53 o 
   5   8   2      169.28      140.42     21.87 o 
  -6   9   2        8.77       60.49     27.93 o 
  -5   9   2       76.99       75.11     23.74 o 
  -4   9   2      296.21      290.68     27.50 o 
  -3   9   2      103.65      105.22     19.06 o 
  -2   9   2      197.32      270.51     21.49 o 
  -1   9   2      757.65      781.37     34.50 o 
   0   9   2      229.79      257.05     24.24 o 
   1   9   2       57.92       28.19     16.95 o 
   2   9   2      579.02      575.76     28.70 o 
   3   9   2      250.49      288.06     22.57 o 
   4   9   2        7.18        4.99     16.67 o 
  -5  10   2       26.38       33.36     29.12 o 
  -4  10   2       33.07       -2.42     26.81 o 
  -3  10   2      213.48      153.44     34.08 o 
  -2  10   2      167.48      195.10     27.03 o 
  -1  10   2       25.11      108.58     22.67 o 
   0  10   2      379.92      455.90     28.46 o 
   1  10   2      151.19      213.16     23.44 o 
   2  10   2       10.10      -17.99     17.99 o 
  -2  11   2      136.60      156.33     28.46 o 
  -1  11   2      159.72      216.97     30.31 o 
   0 -11   3      187.69      172.79     28.45 o 
   1 -11   3       61.77       85.19     27.03 o 
   2 -11   3       30.16       32.42     26.29 o 
  -3 -10   3       79.04      157.96     20.89 o 
  -2 -10   3      319.52      267.90     28.44 o 
  -1 -10   3      161.62      139.96     21.43 o 
   0 -10   3       44.88        7.28     20.17 o 
   1 -10   3      474.67      513.56     35.33 o 
   2 -10   3      179.00      157.61     30.80 o 
   3 -10   3       15.01       30.98     28.04 o 
   4 -10   3      126.34      118.52     31.05 o 
   5 -10   3       62.16      116.93     34.26 o 
  -4  -9   3      330.07      291.86     21.93 o 
  -3  -9   3      239.46      229.30     20.40 o 
  -2  -9   3       20.07       12.43     16.47 o 
  -1  -9   3      677.56      582.51     28.97 o 
   0  -9   3      532.40      604.28     30.11 o 
   1  -9   3       16.90       -8.82     18.04 o 
   2  -9   3      529.62      563.60     32.03 o 
   3  -9   3      283.00      264.16     40.67 o 
   4  -9   3        0.35       96.13     25.70 o 
   5  -9   3      140.46      145.03     38.27 o 
   6  -9   3      107.61      145.61     27.59 o 
  -5  -8   3      152.00      120.91     15.78 o 
  -4  -8   3       41.93      128.41     16.28 o 
  -3  -8   3      809.41      749.35     38.42 o 
  -2  -8   3      759.22      760.03     30.86 o 
  -1  -8   3       39.97       22.78     18.14 o 
   0  -8   3     1053.78     1054.45     39.36 o 
   1  -8   3      953.64      955.67     35.98 o 
   2  -8   3       38.27      239.42     49.50 o 
   3  -8   3      420.51      435.69     30.21 o 
   4  -8   3      494.05      511.84     26.96 o 
   5  -8   3       43.99       15.05     19.94 o 
   6  -8   3       48.35       26.51     23.22 o 
   7  -8   3       92.84      125.63     48.04 o 
  -6  -7   3       11.49       72.67     49.12 o 
  -5  -7   3      765.53      681.92     23.94 o 
  -4  -7   3      819.99      750.16     25.98 o 
  -3  -7   3        1.26       -8.91      8.91 o 
  -2  -7   3     1362.49     1377.15     36.59 o 
  -1  -7   3     2015.50     1993.71     39.41 o 
   0  -7   3      110.44       65.66      8.66 o 
   1  -7   3     1025.92     1045.67     26.79 o 
   2  -7   3     1761.12     1630.25     40.48 o 
   3  -7   3      163.01      389.07     25.69 o 
   4  -7   3      416.63      380.63     20.37 o 
   5  -7   3      628.80      682.61     45.09 o 
   6  -7   3       70.99       57.78     18.36 o 
   7  -7   3       37.76       92.54     33.09 o 
  -7  -6   3      274.72      317.40     63.23 o 
  -6  -6   3      576.87      392.44     60.10 o 
  -5  -6   3        0.70       69.44     38.00 o 
  -4  -6   3     1295.42     1106.76     25.08 o 
  -3  -6   3     1011.08      963.24     22.93 o 
  -2  -6   3      223.62      258.79     10.13 o 
  -1  -6   3      909.80     2009.93     36.43 o 
   0  -6   3     4429.84     4361.83     74.00 o 
   1  -6   3      837.15     1414.87     56.97 o 
   2  -6   3      867.89      768.66     23.55 o 
   3  -6   3     2544.04     2384.02     51.31 o 
   4  -6   3      754.82      586.60     23.50 o 
   5  -6   3      145.62      137.47     17.46 o 
   6  -6   3      537.32      491.76     26.38 o 
   7  -6   3      111.07      141.28     24.27 o 
   8  -6   3        3.80      -13.41     22.72 o 
  -8  -5   3      256.76      295.98     66.87 o 
  -7  -5   3        2.86        2.27     44.76 o 
  -6  -5   3      723.45      884.21     78.02 o 
  -5  -5   3     1741.00     1689.48     68.27 o 
  -4  -5   3      172.48      164.73      8.58 o 
  -3  -5   3     1889.27     1761.54     44.52 o 
  -2  -5   3     4452.46     4118.94     73.21 o 
  -1  -5   3     1985.50     1859.54     35.51 o 
   0  -5   3     1175.32     1122.23     23.76 o 
   1  -5   3     5763.71     5446.98    102.97 o 
   2  -5   3     1354.24     1588.30     63.10 o 
   3  -5   3      452.21      436.03     17.89 o 
   4  -5   3     1740.88     1671.60     38.36 o 
   5  -5   3      622.07      560.15     23.04 o 
   6  -5   3       23.87       73.31     16.19 o 
   7  -5   3      334.22      313.71     26.74 o 
   8  -5   3      130.43      165.87     31.10 o 
  -7  -4   3      740.43      590.08     70.54 o 
  -6  -4   3      104.56      108.26     42.49 o 
  -5  -4   3      325.40      241.48     41.84 o 
  -4  -4   3     3418.32     3524.11    100.92 o 
  -3  -4   3     2353.91     2168.08     45.91 o 
  -2  -4   3     1479.47     2941.62     55.72 o 
  -1  -4   3     7924.93     7101.03    123.38 o 
   0  -4   3     6255.75     7764.31    135.29 o 
   1  -4   3      710.82      551.54     13.05 o 
   2  -4   3     9266.52     9188.63    164.66 o 
   3  -4   3     3104.00     3063.20     58.50 o 
   4  -4   3       47.44       57.93     11.90 o 
   5  -4   3     1279.95     1269.62     33.66 o 
   6  -4   3      990.74     1005.69     36.25 o 
   7  -4   3        4.09      -20.73     20.73 o 
   8  -4   3      176.09      171.38     48.11 o 
  -7  -3   3      302.28      316.24     55.19 o 
  -6  -3   3     1792.34     2071.44    123.36 o 
  -5  -3   3      571.75      491.15     25.93 o 
  -3  -3   3     7271.40     6755.29    142.01 o 
  -2  -3   3     4073.17     3614.44     63.91 o 
  -1  -3   3      770.36      663.82     15.89 o 
   0  -3   3     6608.22     6041.25    101.14 o 
   1  -3   3     6530.29     6845.69    113.90 o 
   2  -3   3       35.21       36.28      6.28 o 
   3  -3   3     3633.40     3564.18     62.53 o 
   4  -3   3     3469.54     3289.10     62.07 o 
   5  -3   3       46.46      164.49     11.13 o 
   6  -3   3      788.32      669.95     29.58 o 
   7  -3   3      694.66      783.15     39.78 o 
   8  -3   3       28.77       17.12     39.78 o 
   9  -3   3       59.86       41.46     40.16 o 
  -9  -2   3       51.47       73.24     13.39 o 
  -8  -2   3      461.94      413.55     18.14 o 
  -7  -2   3      693.98      661.00     40.40 o 
  -6  -2   3      159.23      138.96     11.64 o 
  -5  -2   3     4355.23     4191.24    100.46 o 
  -4  -2   3     2835.05     2586.96     63.60 o 
  -2  -2   3    12572.31    11961.00    193.17 o 
  -1  -2   3     9280.81     9551.30    149.18 o 
   0  -2   3     1259.25     1362.85     25.94 o 
   1  -2   3     7105.95     7290.53    105.72 o 
   2  -2   3     8094.78     7455.68    125.86 o 
   3  -2   3      777.61     1677.04    114.60 o 
   4  -2   3     3456.69     3288.29     65.82 o 
   5  -2   3     3219.60     3122.90     68.50 o 
   6  -2   3      103.73       67.29     15.03 o 
   7  -2   3      191.37      151.07     27.28 o 
   8  -2   3      301.94      307.55     46.51 o 
   9  -2   3       40.48        8.93     25.13 o 
  -9  -1   3       95.82      105.88     15.78 o 
  -8  -1   3       25.60       13.81     10.41 o 
  -7  -1   3      853.23     1049.91     28.18 o 
  -6  -1   3     1356.28     1240.36     28.66 o 
  -4  -1   3     5725.84     5195.24    104.09 o 
  -3  -1   3     7326.95     6714.99    115.81 o 
  -2  -1   3      564.44      480.79     14.38 o 
  -1  -1   3     7991.53     7750.56    110.45 o 
   0  -1   3    14756.68    14966.64    226.77 o 
   1  -1   3     4946.54     4565.27     70.96 o 
   2  -1   3     2665.43     2520.91     50.54 o 
   3  -1   3     9645.31     9225.56    156.41 o 
   4  -1   3     1399.45     2061.36     95.54 o 
   5  -1   3     1049.68      969.63     27.68 o 
   6  -1   3     1953.17     2127.52     73.42 o 
   7  -1   3      222.07      184.04     20.60 o 
   8  -1   3       67.33       31.42     18.72 o 
   9  -1   3      185.64      203.69     28.86 o 
  -9   0   3      256.25      249.21     17.50 o 
  -8   0   3      436.52      468.35     20.72 o 
  -7   0   3        4.93        0.77     10.08 o 
  -6   0   3     1751.91     1744.92     43.62 o 
  -5   0   3     3857.74     3750.00     71.49 o 
  -4   0   3       29.96       50.96      8.39 o 
  -3   0   3     6289.64     6346.66    109.12 o 
  -2   0   3     6264.60     6316.66     85.42 o 
  -1   0   3     1896.76     1603.54     25.28 o 
   0   0   3     5757.37     7084.76    131.17 o 
   1   0   3    17747.28    17048.05    292.21 o 
   2   0   3     2399.57     4201.67    120.32 o 
   3   0   3     2305.42     2147.30     45.10 o 
   4   0   3     5223.65     5233.27    111.45 o 
   5   0   3     1734.80     1514.86     35.09 o 
   6   0   3      161.63      138.84     13.68 o 
   7   0   3      844.57      797.84     32.84 o 
   8   0   3      199.45      197.80     23.81 o 
   9   0   3        0.71       14.45     19.77 o 
  -9   1   3        4.82        0.62     14.10 o 
  -8   1   3      284.65      385.38     19.99 o 
  -7   1   3      945.13      865.26     26.98 o 
  -6   1   3      116.92      326.46     14.30 o 
  -5   1   3     1923.25     1792.30     39.91 o 
  -4   1   3     6420.71     6062.29    113.88 o 
  -3   1   3     1555.95     1552.08     30.54 o 
  -2   1   3     3943.98     3821.77     57.38 o 
  -1   1   3    18132.60    18138.90    266.37 o 
   0   1   3     6669.96     6601.40     90.66 o 
   1   1   3     2103.71     2162.30     31.24 o 
   2   1   3    11648.04    11092.64    176.06 o 
   3   1   3     4839.79     5638.32    120.60 o 
   4   1   3      441.72      441.70     14.25 o 
   5   1   3     3128.92     3145.72     59.59 o 
   6   1   3      950.73      841.27     29.29 o 
   7   1   3       41.43       62.18     16.54 o 
   8   1   3      326.91      329.05     27.86 o 
  -9   2   3      181.18      185.21     22.99 o 
  -8   2   3       29.96       27.59     14.30 o 
  -7   2   3      446.72      398.83     20.36 o 
  -6   2   3     1779.42     1610.13     35.04 o 
  -5   2   3      986.10      983.80     23.31 o 
  -4   2   3      521.59      430.12     13.06 o 
  -3   2   3    10377.32     9990.11    174.74 o 
  -2   2   3     6702.83     6278.28    103.32 o 
  -1   2   3     2583.86     4319.24     62.07 o 
   0   2   3     9962.58     9778.44    136.35 o 
   1   2   3     4864.31     8734.56    152.59 o 
   2   2   3       46.93       62.74      6.44 o 
   3   2   3     6102.45     5899.06    105.63 o 
   4   2   3     3874.16     3661.30     67.51 o 
   5   2   3        0.24       17.38      9.83 o 
   6   2   3     1162.42     1030.04     33.52 o 
   7   2   3      735.39      763.27     33.83 o 
   8   2   3        5.52       20.47     18.24 o 
  -9   3   3       47.34       38.81     18.84 o 
  -8   3   3      399.69      385.69     23.01 o 
  -7   3   3      215.02      255.97     18.16 o 
  -6   3   3      313.91      235.84     12.45 o 
  -5   3   3     3128.05     3029.60     56.84 o 
  -4   3   3     2337.10     2222.71     40.55 o 
  -3   3   3     1606.31     1516.60     34.89 o 
  -2   3   3    12332.76    12413.66    203.94 o 
  -1   3   3     5420.10     5362.86     80.24 o 
   0   3   3      293.51      325.07      8.07 o 
   1   3   3     7266.14     6685.78    104.92 o 
   2   3   3     6323.34     6600.99    133.36 o 
   3   3   3       34.15       30.16      5.89 o 
   4   3   3     2300.63     2423.30     55.30 o 
   5   3   3     1824.27     1680.68     41.75 o 
   6   3   3       32.73       40.02     13.71 o 
   7   3   3      324.10      319.79     24.86 o 
   8   3   3      234.22      282.67     25.48 o 
  -9   4   3       28.14       28.11     26.21 o 
  -8   4   3       37.18        0.47     17.25 o 
  -7   4   3      668.03      648.47     31.18 o 
  -6   4   3      717.62      717.33     29.59 o 
  -5   4   3      139.14       92.57     10.49 o 
  -4   4   3     3211.23     3135.43     63.17 o 
  -3   4   3     3163.99     2938.62     59.55 o 
  -2   4   3       31.14      431.36     34.84 o 
  -1   4   3     5473.91     5418.56     85.22 o 
   0   4   3     5254.06     6370.42    104.11 o 
   1   4   3       64.55       73.25      6.80 o 
   2   4   3     2883.65     2855.89     51.57 o 
   3   4   3     4700.79     4459.43     74.58 o 
   4   4   3      282.94      412.87     16.40 o 
   5   4   3     1112.12     1109.14     36.89 o 
   6   4   3      994.90     1021.82     34.48 o 
   7   4   3       75.15       81.72     19.54 o 
  -9   5   3       87.36       81.24     23.08 o 
  -8   5   3      116.88      135.02     22.14 o 
  -7   5   3        4.38      -16.63     16.63 o 
  -6   5   3      696.05      757.10     30.25 o 
  -5   5   3      809.99      805.02     28.20 o 
  -4   5   3        0.13      221.64     53.96 o 
  -3   5   3     1808.68     1863.39     40.74 o 
  -2   5   3     4172.55     4167.51     88.78 o 
  -1   5   3      273.55      220.14      9.68 o 
   0   5   3     3115.67     3015.62     49.27 o 
   1   5   3     4823.08     4622.99     82.30 o 
   2   5   3      641.51      576.77     14.85 o 
   3   5   3      852.96      840.56     19.86 o 
   4   5   3     2232.85     1983.72     46.69 o 
   5   5   3      282.30      282.85     17.06 o 
   6   5   3      153.15      172.39     17.11 o 
   7   5   3      313.52      348.49     26.16 o 
  -8   6   3      122.86      117.49     22.93 o 
  -7   6   3      230.03      219.59     23.44 o 
  -6   6   3       20.57       26.45     15.49 o 
  -5   6   3      683.31      653.21     28.50 o 
  -4   6   3     2071.51     1996.85     45.13 o 
  -3   6   3      293.86      684.80     80.01 o 
  -2   6   3     1668.25     1622.45     38.66 o 
  -1   6   3     3776.17     4057.90     69.47 o 
   0   6   3      488.11      447.83     13.40 o 
   1   6   3     1236.79     1224.72     26.65 o 
   2   6   3     2285.53     2181.03     45.34 o 
   3   6   3      380.89      716.27     25.48 o 
   4   6   3      157.45      141.46     15.01 o 
   5   6   3      875.21      938.27     34.46 o 
   6   6   3      223.65      191.89     22.78 o 
  -8   7   3        1.49        6.15     23.00 o 
  -7   7   3       88.79      152.80     23.73 o 
  -6   7   3      295.70      326.94     30.27 o 
  -5   7   3      103.42      290.26     22.85 o 
  -4   7   3      521.57      486.06     22.48 o 
  -3   7   3     1790.87     1798.93     48.68 o 
  -2   7   3      208.43      214.80     14.61 o 
  -1   7   3      964.02      942.35     25.12 o 
   0   7   3     2198.06     1994.84     42.37 o 
   1   7   3      537.18      538.72     21.53 o 
   2   7   3      253.26      215.54     34.67 o 
   3   7   3      958.74      889.26     33.48 o 
   4   7   3      450.36      464.39     28.66 o 
   5   7   3        3.93       13.33     15.52 o 
  -7   8   3       11.35       26.55     28.70 o 
  -6   8   3       98.80       64.64     22.90 o 
  -5   8   3      392.43      380.46     28.89 o 
  -4   8   3      166.52      242.99     21.47 o 
  -3   8   3      246.14      235.29     19.61 o 
  -2   8   3     1055.75     1138.31     32.88 o 
  -1   8   3      236.40      241.13     22.32 o 
   0   8   3       97.37      169.52     18.80 o 
   1   8   3      594.35      577.65     35.58 o 
   2   8   3      556.95      752.76     31.67 o 
   3   8   3        1.95        3.37     18.81 o 
   4   8   3      386.17      420.68     29.28 o 
   5   8   3      252.64      212.20     22.13 o 
  -6   9   3       40.96       42.38     24.97 o 
  -5   9   3       23.57       10.15     22.43 o 
  -4   9   3      258.67      223.85     31.25 o 
  -3   9   3      212.80      265.77     24.86 o 
  -2   9   3       45.90       82.01     23.54 o 
  -1   9   3      560.10      637.72     31.00 o 
   0   9   3      291.68      342.74     24.24 o 
   1   9   3        1.07        9.21     17.27 o 
   2   9   3      290.76      288.09     29.43 o 
   3   9   3      346.72      345.09     29.75 o 
  -5  10   3       56.03       81.06     59.79 o 
  -4  10   3        6.17      -19.39     21.02 o 
  -3  10   3      187.51      160.03     30.90 o 
  -2  10   3      224.77      287.10     38.65 o 
  -1  10   3        0.61       45.62     22.04 o 
   0  10   3      235.02      265.12     26.87 o 
   1  10   3      226.78      347.06     27.03 o 
   2  10   3        8.70       10.79     24.22 o 
   0 -11   4      158.18      172.00     29.37 o 
   1 -11   4      107.01      110.59     27.45 o 
   2 -11   4        1.63       -5.38     28.41 o 
  -3 -10   4       10.83       73.57     19.95 o 
  -2 -10   4      272.67      221.12     23.49 o 
  -1 -10   4      235.17      236.37     23.83 o 
   0 -10   4        0.69      -18.92     18.92 o 
   1 -10   4      312.80      329.78     31.21 o 
   2 -10   4      248.53      189.26     32.91 o 
   3 -10   4        1.05      -17.78     38.41 o 
   4 -10   4       71.28       58.48     29.83 o 
  -4  -9   4      265.28      238.74     20.57 o 
  -3  -9   4      400.59      422.88     24.75 o 
  -2  -9   4        8.53       20.19     18.93 o 
  -1  -9   4      522.42      543.88     29.16 o 
   0  -9   4      667.66      676.91     33.01 o 
   1  -9   4       20.72       25.01     21.04 o 
   2  -9   4      278.42      324.21     34.06 o 
   3  -9   4      344.65      286.33     34.45 o 
   4  -9   4       25.75      107.18     28.73 o 
   5  -9   4       60.42      101.26     25.13 o 
   6  -9   4      106.09      146.32     40.82 o 
  -5  -8   4      264.17      233.80     19.62 o 
  -4  -8   4       11.52      128.38     17.30 o 
  -3  -8   4      401.55      329.57     22.97 o 
  -2  -8   4     1175.58     1213.90     49.84 o 
  -1  -8   4       46.34       22.91     16.36 o 
   0  -8   4      733.09      812.38     30.12 o 
   1  -8   4     1001.13      860.40     41.01 o 
   2  -8   4      236.49      338.91     28.10 o 
   3  -8   4      185.08      170.14     19.43 o 
   4  -8   4      613.50      509.99     31.54 o 
   5  -8   4      129.36      131.99     26.12 o 
   6  -8   4       16.60       16.16     23.47 o 
  -6  -7   4        4.88       34.64     12.72 o 
  -5  -7   4      400.54      387.17     18.33 o 
  -4  -7   4     1026.93      965.83     26.92 o 
  -3  -7   4      125.47      109.35     11.34 o 
  -2  -7   4      643.19      589.62     20.84 o 
  -1  -7   4     2258.85     2194.33     51.27 o 
   0  -7   4      528.08      465.47     20.18 o 
   1  -7   4      394.93      426.93     20.15 o 
   2  -7   4     1483.82     1405.41     36.99 o 
   3  -7   4      482.15      601.39     24.97 o 
   4  -7   4      123.38      119.85     15.88 o 
   5  -7   4      527.57      475.42     26.35 o 
   6  -7   4      112.94      117.64     20.51 o 
   7  -7   4        9.36        5.99     23.47 o 
  -7  -6   4      166.35      202.17     59.04 o 
  -6  -6   4      630.71      697.72     74.49 o 
  -5  -6   4      223.80      408.99     18.06 o 
  -4  -6   4      717.60      652.68     20.32 o 
  -3  -6   4     1983.93     1778.66     37.83 o 
  -2  -6   4      508.56      548.06     15.92 o 
  -1  -6   4      257.03      845.16     22.43 o 
   0  -6   4     4010.84     4061.46     74.53 o 
   1  -6   4     1715.28     2492.37     51.61 o 
   2  -6   4      274.07      228.18     13.70 o 
   3  -6   4     1983.54     1946.03     41.71 o 
   4  -6   4     1069.43      963.51     32.09 o 
   5  -6   4       10.12      -13.34     15.07 o 
   6  -6   4      413.19      363.11     24.28 o 
   7  -6   4      140.74      111.92     29.08 o 
   8  -6   4        0.78      -27.13     27.13 o 
  -8  -5   4      262.71      258.67     64.77 o 
  -7  -5   4       70.85       54.03     48.16 o 
  -6  -5   4      347.28      240.21     51.35 o 
  -5  -5   4     1332.25     1275.08     44.53 o 
  -4  -5   4      829.99      795.99     22.28 o 
  -3  -5   4      511.48      488.70     18.13 o 
  -2  -5   4     4357.88     3881.45     70.08 o 
  -1  -5   4     3017.15     2922.07     58.59 o 
   0  -5   4       18.52       13.72      6.31 o 
   1  -5   4     5070.02     4846.14    101.90 o 
   2  -5   4     2998.69     3027.34     58.65 o 
   3  -5   4       17.41        6.02      8.37 o 
   4  -5   4     1258.02     1266.65     31.90 o 
   5  -5   4      774.13      728.52     30.45 o 
   6  -5   4       11.15        8.37     18.10 o 
   7  -5   4      178.73      177.78     30.93 o 
   8  -5   4      144.18      200.11     49.74 o 
  -7  -4   4      845.49      762.60     77.78 o 
  -6  -4   4      359.51      419.21     25.18 o 
  -5  -4   4      188.18      194.30     16.03 o 
  -4  -4   4     2113.11     2152.65     55.25 o 
  -3  -4   4     3574.26     3273.45     63.05 o 
  -1  -4   4     5122.63     4787.03     91.88 o 
   0  -4   4     4804.29     5824.34     98.30 o 
   1  -4   4       96.88      105.99      7.87 o 
   2  -4   4     6407.28     6117.46    132.11 o 
   3  -4   4     3934.47     3520.35     72.81 o 
   4  -4   4        5.19       44.24     11.41 o 
   5  -4   4      765.34      706.82     30.41 o 
   6  -4   4      819.97      784.04     56.76 o 
   7  -4   4       80.43       30.18     23.88 o 
   8  -4   4       73.59       75.72     41.91 o 
  -7  -3   4       51.65       39.22     13.12 o 
  -6  -3   4     1406.07     1424.24     47.89 o 
  -5  -3   4     1436.17     1337.07     48.05 o 
  -3  -3   4     4442.32     4373.36     77.27 o 
  -2  -3   4     8463.13     7975.15    140.74 o 
  -1  -3   4        9.31        6.89      5.00 o 
   0  -3   4     5365.94     5050.49     86.29 o 
   1  -3   4     7964.52     7180.60    122.06 o 
   2  -3   4     1079.90     1032.02     23.84 o 
   3  -3   4     1801.92     1825.92     43.88 o 
   4  -3   4     3407.04     2941.61     66.96 o 
   5  -3   4      379.23      392.91     27.50 o 
   6  -3   4      336.59      298.59     25.91 o 
   7  -3   4      577.19      663.16     65.11 o 
   8  -3   4       79.01       86.53     26.62 o 
  -9  -2   4       15.28       29.60     16.34 o 
  -8  -2   4      396.76      382.40     18.11 o 
  -7  -2   4      773.59      722.88     25.86 o 
  -6  -2   4        5.08       17.11      6.42 o 
  -5  -2   4     2916.52     2738.22     57.51 o 
  -4  -2   4     4114.75     3625.22     69.27 o 
  -2  -2   4     3282.07     3033.19     58.96 o 
  -1  -2   4    14592.06    15038.19    277.58 o 
   0  -2   4      861.01      782.45     17.10 o 
   1  -2   4     3468.30     3623.53     52.75 o 
   2  -2   4     9121.07     8302.72    141.76 o 
   3  -2   4     2111.37     2480.04     49.31 o 
   4  -2   4     1316.33     1250.80     28.22 o 
   5  -2   4     2833.00     2755.55     66.07 o 
   6  -2   4      355.01      372.96     25.72 o 
   7  -2   4       45.23       24.05     23.96 o 
   8  -2   4      210.12      206.33     29.85 o 
  -9  -1   4      169.37      187.16     14.93 o 
  -8  -1   4        5.61       -9.73      9.73 o 
  -7  -1   4      603.99      827.15     24.70 o 
  -6  -1   4     1628.40     1573.09     36.01 o 
  -4  -1   4     2951.97     2905.78     55.48 o 
  -3  -1   4     7325.77     6861.10    119.35 o 
  -2  -1   4     1547.98     1475.28     27.43 o 
  -1  -1   4     1942.52     2005.52     45.98 o 
   0  -1   4    20054.74    19232.82    276.21 o 
   1  -1   4    10457.29    10866.00    166.16 o 
   2  -1   4     1913.55     1934.20     37.31 o 
   3  -1   4    11618.79    10660.18    181.15 o 
   4  -1   4     1855.54     1911.59     42.24 o 
   5  -1   4      475.05      459.18     17.58 o 
   6  -1   4     1210.04     1295.75     45.01 o 
   7  -1   4      284.54      242.82     27.04 o 
   8  -1   4        4.34       25.69     19.97 o 
  -9   0   4      148.74      118.20     15.32 o 
  -8   0   4      539.30      530.24     23.03 o 
  -7   0   4       74.08       64.40     11.01 o 
  -6   0   4     1012.41      976.42     41.69 o 
  -5   0   4     4209.42     3881.46     74.54 o 
  -4   0   4     1003.74     1090.67    106.41 o 
  -3   0   4     2495.57     2431.33     39.65 o 
  -2   0   4     6747.05     7160.58    106.31 o 
  -1   0   4     4915.23     4648.66     87.91 o 
   0   0   4      408.46      517.52     12.85 o 
   1   0   4    16552.54    15631.84    236.62 o 
   2   0   4     4754.94     5905.27     95.69 o 
   3   0   4     1023.33     1102.44     23.84 o 
   4   0   4     4002.37     4272.82     86.34 o 
   5   0   4     1570.14     1391.50     31.77 o 
   6   0   4        0.22       -2.26     12.48 o 
   7   0   4      465.50      427.93     25.82 o 
   8   0   4      268.71      221.81     26.01 o 
  -9   1   4       46.52       57.43     19.95 o 
  -8   1   4      139.60      260.19     17.88 o 
  -7   1   4     1065.76      996.83     33.16 o 
  -6   1   4      669.05     1001.54     24.15 o 
  -5   1   4      783.47      685.58     20.12 o 
  -4   1   4     7343.42     6865.08    129.06 o 
  -3   1   4     3793.87     3483.35     56.58 o 
  -2   1   4     1859.21     1863.90     51.92 o 
  -1   1   4    21703.69    21229.16    311.80 o 
   0   1   4     9814.91    10413.04    142.41 o 
   1   1   4     1437.93     1711.64     28.70 o 
   2   1   4     8803.95     8808.38    141.25 o 
   3   1   4     3920.68     4107.99     76.44 o 
   4   1   4        0.25       -1.81      8.75 o 
   5   1   4     1418.37     1620.51     45.60 o 
   6   1   4      905.52      835.58     30.80 o 
   7   1   4       21.53       43.48     18.36 o 
   8   1   4      134.23      160.57     23.93 o 
  -9   2   4      190.10      195.83     21.36 o 
  -8   2   4      125.72      152.25     17.82 o 
  -7   2   4      231.50      192.00     16.53 o 
  -6   2   4     1832.15     1767.73     38.32 o 
  -5   2   4     1436.37     1579.28     47.78 o 
  -4   2   4      240.54      219.99      9.27 o 
  -3   2   4     7859.34     8050.79    132.88 o 
  -2   2   4     4695.27     4614.05     82.79 o 
   0   2   4     6254.71     5931.61     84.65 o 
   1   2   4     8573.43    11329.26    177.16 o 
   2   2   4      286.12      318.47     12.61 o 
   3   2   4     4023.20     4631.18     85.15 o 
   4   2   4     3774.34     3491.93     66.30 o 
   5   2   4      123.23      150.42     14.40 o 
   6   2   4      548.18      569.48     25.50 o 
   7   2   4      637.46      674.13     33.76 o 
   8   2   4       56.13       38.08     21.25 o 
  -9   3   4       11.78       45.32     19.09 o 
  -8   3   4      377.97      314.21     23.67 o 
  -7   3   4      445.38      601.63     27.03 o 
  -6   3   4       87.01       50.68     11.84 o 
  -5   3   4     2211.10     2246.74     47.47 o 
  -4   3   4     2297.46     2286.09     45.04 o 
  -3   3   4      689.74      903.06     68.17 o 
  -2   3   4     6466.00     6328.67    121.62 o 
  -1   3   4     1763.44     1577.89     27.55 o 
   0   3   4      219.33      178.93      6.69 o 
   1   3   4     2762.33     2556.83     42.36 o 
   2   3   4     6696.47     6715.53    127.57 o 
   3   3   4      668.63      647.22     17.97 o 
   4   3   4     1088.92     1387.73     30.74 o 
   5   3   4     1634.14     1524.24     45.40 o 
   6   3   4      198.22      178.51     19.37 o 
   7   3   4       93.21       24.72     21.48 o 
   8   3   4      194.93      203.81     30.40 o 
  -9   4   4       50.48       38.97     20.31 o 
  -8   4   4        0.41      -14.51     17.78 o 
  -7   4   4      437.88      387.85     25.48 o 
  -6   4   4     1094.26     1262.95     37.39 o 
  -5   4   4        7.72        5.87      9.20 o 
  -4   4   4     1866.33     1945.75     45.35 o 
  -3   4   4     4280.06     3761.75     75.14 o 
  -2   4   4      703.46     1678.94    108.23 o 
  -1   4   4     2625.40     2183.92     37.20 o 
   0   4   4     6692.27     7139.88    111.32 o 
   1   4   4     1093.80     1038.67     21.43 o 
   2   4   4     1777.99     1834.11     36.25 o 
   3   4   4     3875.71     3503.91     60.71 o 
   4   4   4      536.02      565.98     25.98 o 
   5   4   4      420.68      420.24     23.57 o 
   6   4   4      684.27      693.17     38.81 o 
   7   4   4      145.21      144.61     25.93 o 
  -9   5   4       69.01       61.48     22.65 o 
  -8   5   4      157.48      136.53     21.77 o 
  -7   5   4       24.45       46.28     26.83 o 
  -6   5   4      485.67      534.79     25.04 o 
  -5   5   4     1336.78     1384.28     48.87 o 
  -4   5   4       30.49      193.04     40.43 o 
  -3   5   4     1075.08     1037.60     26.95 o 
  -2   5   4     3143.60     3104.95     61.46 o 
  -1   5   4      770.27      646.33     17.55 o 
   0   5   4      903.78      858.17     18.48 o 
   1   5   4     3620.01     3327.99     61.07 o 
   2   5   4     1566.92     1403.46     29.96 o 
   3   5   4      170.96      183.12     18.70 o 
   4   5   4     1640.43     1411.69     37.62 o 
   5   5   4      515.05      579.40     30.67 o 
   6   5   4       17.07       13.64     19.56 o 
   7   5   4      179.83      201.82     26.27 o 
  -8   6   4       85.12      121.65     23.26 o 
  -7   6   4      264.48      268.54     25.78 o 
  -6   6   4       67.73      108.17     17.63 o 
  -5   6   4      520.02      491.67     24.44 o 
  -4   6   4     1923.26     1864.82     49.31 o 
  -3   6   4      156.44      337.24     58.90 o 
  -2   6   4      796.32      690.67     20.75 o 
  -1   6   4     2142.78     2632.38     47.54 o 
   0   6   4      817.76      756.65     20.15 o 
   1   6   4      203.21      215.94     11.08 o 
   2   6   4     1683.74     1507.50     38.02 o 
   3   6   4      669.06      752.80     27.50 o 
   4   6   4       14.16       18.35     14.64 o 
   5   6   4      487.87      481.77     25.76 o 
   6   6   4      270.83      283.94     25.77 o 
  -8   7   4       17.09       57.40     24.16 o 
  -7   7   4       50.91       97.88     22.75 o 
  -6   7   4      248.74      258.62     21.83 o 
  -5   7   4      167.88      324.62     28.58 o 
  -4   7   4      116.60       97.58     15.45 o 
  -3   7   4      860.90     1001.99     29.06 o 
  -2   7   4      346.52      321.23     20.02 o 
  -1   7   4       11.41        7.61     11.93 o 
   0   7   4     1137.70     1025.76     35.65 o 
   1   7   4     1368.02     1137.07     60.77 o 
   2   7   4        2.16        5.80     14.99 o 
   3   7   4      865.38      800.30     33.24 o 
   4   7   4      627.52      627.00     29.93 o 
   5   7   4       12.20      -11.08     16.89 o 
  -7   8   4       31.76       73.81     30.42 o 
  -6   8   4       40.41       54.22     22.26 o 
  -5   8   4      274.75      273.02     26.47 o 
  -4   8   4      237.61      318.49     26.77 o 
  -3   8   4       13.99      -13.63     13.63 o 
  -2   8   4      594.55      658.51     28.85 o 
  -1   8   4      535.87      500.55     24.92 o 
   0   8   4       16.54       30.75     18.90 o 
   1   8   4      357.11      321.89     32.65 o 
   2   8   4      663.98      734.80     37.96 o 
   3   8   4       49.90       47.12     18.02 o 
   4   8   4      214.25      246.50     22.40 o 
  -6   9   4       73.17      129.77     27.15 o 
  -5   9   4        1.98        0.88     21.90 o 
  -4   9   4      184.97      182.29     23.82 o 
  -3   9   4      275.18      306.41     23.00 o 
  -2   9   4        2.27       33.97     20.35 o 
  -1   9   4      341.48      331.31     31.34 o 
   0   9   4      465.28      502.38     47.84 o 
   1   9   4       32.87        2.58     20.33 o 
   2   9   4      202.86      207.58     22.42 o 
   3   9   4      378.50      370.26     27.30 o 
  -4  10   4        0.28       11.38     27.95 o 
  -3  10   4       98.18       83.58     29.00 o 
  -2  10   4      185.27      180.64     41.11 o 
  -1  10   4       35.78       29.48     23.02 o 
   0  10   4       75.59      -11.46     24.70 o 
   1  10   4      244.58      218.23     25.14 o 
  -3 -10   5        1.53       89.66     20.79 o 
  -2 -10   5      172.04      152.39     22.99 o 
  -1 -10   5      254.86      297.20     26.28 o 
   0 -10   5       20.55        4.16     23.35 o 
   1 -10   5      153.23      162.06     27.89 o 
   2 -10   5      282.66      252.84     36.18 o 
   3 -10   5       24.43       27.32     42.22 o 
   4 -10   5       34.13       73.63     46.48 o 
  -4  -9   5      185.90      160.82     21.10 o 
  -3  -9   5      455.77      468.56     27.79 o 
  -2  -9   5       89.41       82.99     19.88 o 
  -1  -9   5      291.87      296.79     24.86 o 
   0  -9   5      737.37      724.64     45.23 o 
   1  -9   5      111.57      108.36     27.35 o 
   2  -9   5      126.23       84.20     28.18 o 
   3  -9   5      316.64      333.84     36.66 o 
   4  -9   5       61.27       35.39     40.74 o 
   5  -9   5       16.51       -1.03     28.77 o 
  -5  -8   5      306.20      323.69     19.84 o 
  -4  -8   5      114.58      227.04     20.51 o 
  -3  -8   5      135.70      102.93     18.04 o 
  -2  -8   5     1035.20     1035.04     39.83 o 
  -1  -8   5      374.47      377.64     24.81 o 
   0  -8   5      329.82      326.13     24.22 o 
   1  -8   5      940.31      759.54     33.08 o 
   2  -8   5      332.57      402.64     34.84 o 
   3  -8   5       36.93       31.05     25.22 o 
   4  -8   5      465.52      503.74     34.05 o 
   5  -8   5      179.01      156.27     29.34 o 
   6  -8   5        0.86        1.22     37.04 o 
  -6  -7   5       49.93       81.53     22.96 o 
  -5  -7   5      148.64      153.49     12.59 o 
  -4  -7   5     1045.28      985.45     31.61 o 
  -3  -7   5      397.99      347.00     18.79 o 
  -2  -7   5      293.88      270.65     20.86 o 
  -1  -7   5     1824.43     1653.36     46.34 o 
   0  -7   5     1078.88      973.02     36.19 o 
   1  -7   5       90.30       82.66     15.79 o 
   2  -7   5     1072.83      927.03     43.41 o 
   3  -7   5      617.43      720.52     45.62 o 
   4  -7   5        0.06       -8.43     17.58 o 
   5  -7   5      291.23      367.87     28.59 o 
   6  -7   5      150.90      155.05     45.38 o 
  -7  -6   5       56.93       70.98     57.05 o 
  -6  -6   5      548.91      567.12     27.50 o 
  -5  -6   5      548.07      792.86     20.40 o 
  -4  -6   5       80.06      110.41     10.86 o 
  -3  -6   5     2124.83     2124.91     49.12 o 
  -2  -6   5     1360.75     1265.07     28.26 o 
  -1  -6   5        6.95      324.41     20.97 o 
   0  -6   5     2956.07     2853.97     58.84 o 
   1  -6   5     2669.34     2952.61     57.68 o 
   2  -6   5       91.26       79.19     13.58 o 
   3  -6   5     1393.35     1289.44     44.41 o 
   4  -6   5      902.17      930.31     42.87 o 
   5  -6   5       21.49       -0.93     23.41 o 
   6  -6   5      213.05      232.40     34.21 o 
   7  -6   5      157.70       88.22     46.72 o 
  -8  -5   5      207.33      154.43     61.37 o 
  -7  -5   5      181.14      186.93     59.49 o 
  -6  -5   5       85.73       72.36     24.93 o 
  -5  -5   5     1030.52      950.51     22.29 o 
  -4  -5   5      937.56      886.72     20.50 o 
  -3  -5   5        0.78       22.23     10.89 o 
  -2  -5   5     3010.47     2742.42     49.19 o 
  -1  -5   5     3682.95     3314.16     58.37 o 
   0  -5   5      125.62      120.60      8.32 o 
   1  -5   5     2918.32     2604.75     51.09 o 
   2  -5   5     3159.98     2950.97     66.38 o 
   3  -5   5       67.89       58.68     12.67 o 
   4  -5   5      543.07      645.82     34.49 o 
   5  -5   5      682.53      624.55     42.10 o 
   6  -5   5      105.88       98.92     29.18 o 
   7  -5   5       59.82       49.57     43.22 o 
   8  -5   5      131.04      118.27     32.91 o 
  -8  -4   5       16.37        9.61     48.40 o 
  -7  -4   5      670.55      625.08     72.91 o 
  -6  -4   5      728.81      926.20     46.62 o 
  -5  -4   5        7.81        3.75      6.26 o 
  -4  -4   5     1688.81     1644.53     31.51 o 
  -3  -4   5     4027.99     3938.15     71.17 o 
  -2  -4   5      277.69     1038.12     28.60 o 
  -1  -4   5     5331.22     5231.86     89.37 o 
   0  -4   5     4343.47     5555.94     94.74 o 
   1  -4   5      208.43      203.39     11.33 o 
   2  -4   5     2328.28     2415.18     71.38 o 
   3  -4   5     2793.26     2523.53     55.15 o 
   4  -4   5      220.47      231.22     35.16 o 
   5  -4   5      199.15      164.15     22.80 o 
   6  -4   5      605.85      581.32     33.68 o 
   7  -4   5      199.26      170.26     31.71 o 
   8  -4   5       13.89       21.45     28.79 o 
  -8  -3   5      241.35      281.56     26.63 o 
  -7  -3   5        0.40       -4.64     12.16 o 
  -6  -3   5      681.80      714.13     19.51 o 
  -5  -3   5     1798.16     1629.83     35.23 o 
  -3  -3   5     2044.00     1785.41     35.26 o 
  -2  -3   5     8000.67     8030.72    142.39 o 
  -1  -3   5     2849.90     2640.10     50.96 o 
   0  -3   5     4618.17     4389.66     81.62 o 
   1  -3   5     9668.27     9500.69    161.14 o 
   2  -3   5     1780.46     1580.60     36.74 o 
   3  -3   5      697.25      971.15     51.90 o 
   4  -3   5     2406.31     2261.91     49.99 o 
   5  -3   5      782.21      709.24     31.39 o 
   6  -3   5       45.28       33.01     22.21 o 
   7  -3   5      404.21      425.71     37.53 o 
   8  -3   5      117.81      114.85     38.19 o 
  -9  -2   5        0.16        4.25     14.07 o 
  -8  -2   5      283.04      310.83     17.83 o 
  -7  -2   5      736.73      794.87     25.06 o 
  -6  -2   5      117.44      104.65      9.22 o 
  -5  -2   5     1295.83     1349.68     30.57 o 
  -4  -2   5     4286.63     3821.99     69.06 o 
  -3  -2   5     1100.70     2266.07     67.07 o 
  -2  -2   5     1078.09      943.28     20.35 o 
  -1  -2   5    10269.94    12221.67    194.84 o 
   0  -2   5     3068.05     3031.44     55.40 o 
   1  -2   5     2963.54     3150.48     61.64 o 
   2  -2   5     5526.42     5067.20     95.23 o 
   3  -2   5     1867.64     1926.71     43.55 o 
   4  -2   5      189.06      157.63     11.98 o 
   5  -2   5     1682.30     1635.11     47.77 o 
   6  -2   5      619.92      676.02     36.66 o 
   7  -2   5        0.30       -8.03     21.28 o 
   8  -2   5      132.48      104.42     28.05 o 
  -9  -1   5      199.50      225.60     21.85 o 
  -8  -1   5       79.68      102.84     13.34 o 
  -7  -1   5      295.23      420.99     18.30 o 
  -6  -1   5     1760.56     1667.96     39.30 o 
  -5  -1   5      685.92     1447.65     50.77 o 
  -4  -1   5     1007.79      957.12     21.62 o 
  -3  -1   5     7273.47     7583.74    141.84 o 
  -2  -1   5     3938.24     3725.83     61.40 o 
  -1  -1   5     2116.13     2159.12     41.58 o 
   0  -1   5    13761.99    13700.09    218.24 o 
   1  -1   5     3843.82     3652.13     59.62 o 
   2  -1   5      527.71      547.23     23.60 o 
   3  -1   5     4189.18     3673.36     66.62 o 
   4  -1   5     1962.77     1977.60     56.53 o 
   5  -1   5        0.19       17.63     12.30 o 
   6  -1   5      512.97      691.04     32.63 o 
   7  -1   5      388.72      419.13     31.09 o 
   8  -1   5       13.08       31.56     25.46 o 
  -9   0   5       68.16       48.73     14.84 o 
  -8   0   5      487.80      518.25     23.43 o 
  -7   0   5      228.57      227.34     14.49 o 
  -6   0   5      390.19      411.24     14.24 o 
  -5   0   5     3453.00     3200.96     63.24 o 
  -4   0   5     2247.09     2829.32    133.34 o 
  -3   0   5      598.35      522.03     12.61 o 
  -2   0   5     5890.94     6525.16    113.16 o 
  -1   0   5     7676.87     7207.57    135.95 o 
   0   0   5        4.05        6.11      7.05 o 
   1   0   5     7488.03     7296.12    131.22 o 
   2   0   5     4114.97     4878.64     81.38 o 
   3   0   5        3.64       -7.60      7.60 o 
   4   0   5     1453.35     2077.29     64.56 o 
   5   0   5     1686.29     1688.85     56.17 o 
   6   0   5      164.56      199.44     21.28 o 
   7   0   5      202.17      209.43     23.23 o 
   8   0   5      300.69      286.15     30.39 o 
  -9   1   5      101.13      105.85     17.18 o 
  -8   1   5       68.58      156.56     16.17 o 
  -7   1   5      933.33      961.09     33.08 o 
  -6   1   5      704.24     1084.03     30.34 o 
  -5   1   5      203.82      191.75     10.40 o 
  -4   1   5     3612.35     3662.86     67.36 o 
  -3   1   5     2183.93     2152.61     39.99 o 
  -2   1   5        1.22        5.92      6.42 o 
  -1   1   5     4253.85     4154.98     68.43 o 
   0   1   5    14956.97    15246.50    217.31 o 
   1   1   5       79.05       66.30      7.22 o 
   2   1   5     5079.76     5144.49     85.24 o 
   3   1   5     4031.51     4390.78     82.61 o 
   4   1   5      470.59      520.04     19.80 o 
   5   1   5      489.27      821.11     68.96 o 
   6   1   5      969.98      945.49     40.14 o 
   7   1   5      138.88      121.62     25.13 o 
   8   1   5       38.86       46.44     22.13 o 
  -9   2   5      146.30      137.42     20.23 o 
  -8   2   5      213.68      247.04     19.56 o 
  -7   2   5       60.51       57.36     14.11 o 
  -6   2   5     1201.39     1220.33     34.65 o 
  -5   2   5     1118.12     1165.35     31.72 o 
  -4   2   5       66.82       56.58      6.76 o 
  -3   2   5     2288.85     2526.54     44.70 o 
  -2   2   5     4742.27     4220.23     78.20 o 
  -1   2   5     1133.39     1773.99     33.68 o 
   0   2   5     1381.02     1173.59     22.00 o 
   1   2   5     8541.04     9378.40    148.64 o 
   2   2   5     1049.01      989.47     24.82 o 
   3   2   5     1474.03     1995.53     50.93 o 
   4   2   5     2745.27     2591.99     52.61 o 
   5   2   5      508.53      496.48     24.87 o 
   6   2   5      153.41      144.20     22.43 o 
   7   2   5      526.92      529.46     32.76 o 
   8   2   5      107.01       89.08     25.64 o 
  -9   3   5        0.18       23.10     20.98 o 
  -8   3   5      243.89      207.58     21.02 o 
  -7   3   5      544.06      772.13     31.49 o 
  -6   3   5        6.37        7.39     11.72 o 
  -5   3   5      799.49      882.15     24.39 o 
  -4   3   5     2189.26     1975.92     41.77 o 
  -3   3   5     1301.40     1172.23     63.68 o 
  -2   3   5     2895.89     2313.46     51.92 o 
  -1   3   5     7148.87     6852.73    155.39 o 
   0   3   5     1122.61      992.48     19.77 o 
   1   3   5     1478.75     1299.10     26.79 o 
   2   3   5     5898.85     5575.82    134.25 o 
   3   3   5     1015.32     1094.18     29.38 o 
   4   3   5      282.20      343.31     26.57 o 
   5   3   5     1011.06      978.16     40.06 o 
   6   3   5      431.41      472.16     31.13 o 
   7   3   5        2.37        9.30     22.42 o 
  -9   4   5       70.33       71.56     20.32 o 
  -8   4   5        9.10        2.23     17.11 o 
  -7   4   5      235.23      194.84     38.17 o 
  -6   4   5     1072.17     1183.22     44.03 o 
  -5   4   5      109.65       70.57     11.76 o 
  -4   4   5      992.34      986.29     28.10 o 
  -3   4   5     2770.97     2441.52     51.75 o 
  -2   4   5     2737.44     2763.81     52.26 o 
  -1   4   5      732.98      646.31     16.17 o 
   0   4   5     5882.95     6361.63    100.25 o 
   1   4   5     2426.25     2168.65     38.01 o 
   2   4   5      206.86      592.56     30.60 o 
   3   4   5     2817.13     2509.98     49.59 o 
   4   4   5      945.24      984.57     38.27 o 
   5   4   5       47.24       54.66     21.13 o 
   6   4   5      419.72      446.87     58.16 o 
   7   4   5      200.06      215.56     30.62 o 
  -8   5   5      160.66      192.46     23.79 o 
  -7   5   5       67.16       77.10     19.26 o 
  -6   5   5      173.73      171.28     17.52 o 
  -5   5   5     1149.12     1087.42     37.41 o 
  -4   5   5      179.77      310.26     18.34 o 
  -3   5   5      302.96      300.64     14.58 o 
  -2   5   5     1551.03     1638.96     42.46 o 
  -1   5   5     1867.00     1817.30     36.55 o 
   0   5   5      258.29      283.27     12.34 o 
   1   5   5     2458.12     2369.53     43.39 o 
   2   5   5     1521.96     1477.57     31.95 o 
   3   5   5        3.17       -4.59     12.27 o 
   4   5   5      942.13      878.02     41.27 o 
   5   5   5      653.57      650.97     53.22 o 
   6   5   5        8.04        1.11     22.87 o 
  -8   6   5       38.63       62.60     21.95 o 
  -7   6   5      199.26      220.89     24.70 o 
  -6   6   5      101.11      111.30     17.92 o 
  -5   6   5       51.64       32.64     14.99 o 
  -4   6   5     1014.54      893.38     30.95 o 
  -3   6   5      772.88      885.23     24.78 o 
  -2   6   5        1.76       -8.89      8.89 o 
  -1   6   5     1522.01     1675.95     35.08 o 
   0   6   5     2448.20     2412.06     50.17 o 
   1   6   5        0.08       63.58     12.63 o 
   2   6   5     1379.13     1232.61     41.52 o 
   3   6   5      882.88      842.68     33.89 o 
   4   6   5       12.60        8.41     16.76 o 
   5   6   5      235.26      284.32     26.70 o 
   6   6   5      263.21      265.93     29.22 o 
  -7   7   5       14.29       -6.20     20.37 o 
  -6   7   5      191.83      199.46     21.52 o 
  -5   7   5      271.74      323.01     22.48 o 
  -4   7   5       11.36       28.06     17.61 o 
  -3   7   5      659.91      701.92     26.18 o 
  -2   7   5      929.54      801.68     26.11 o 
  -1   7   5       51.71       51.59     12.13 o 
   0   7   5      705.95      632.30     25.05 o 
   1   7   5     1424.36     1330.33     44.64 o 
   2   7   5       75.60       73.62     17.55 o 
   3   7   5      402.49      354.98     24.13 o 
   4   7   5      535.54      501.19     28.11 o 
   5   7   5       65.12       79.47     23.36 o 
  -7   8   5       48.81       71.24     38.96 o 
  -6   8   5        3.33      -13.69     21.63 o 
  -5   8   5      173.49      194.46     24.88 o 
  -4   8   5      285.56      308.96     22.10 o 
  -3   8   5       21.12       38.71     14.69 o 
  -2   8   5      468.15      516.95     25.77 o 
  -1   8   5      773.23      674.69     44.84 o 
   0   8   5       67.18       60.60     18.08 o 
   1   8   5      253.62      205.83     21.49 o 
   2   8   5      579.91      598.62     30.36 o 
   3   8   5       95.07       97.00     20.59 o 
   4   8   5       80.31      129.22     21.80 o 
  -6   9   5       86.94      164.91     29.06 o 
  -5   9   5        7.52       13.27     46.42 o 
  -4   9   5       81.10       46.87     55.26 o 
  -3   9   5      253.82      231.01     30.13 o 
  -2   9   5       69.29       89.52     39.64 o 
  -1   9   5      132.28       84.70     22.10 o 
   0   9   5      411.94      376.70     26.42 o 
   1   9   5      114.17      169.37     25.82 o 
   2   9   5       62.44       57.39     21.06 o 
  -4  10   5       19.32       50.87     45.03 o 
  -3  10   5       35.46       43.32     42.56 o 
  -2  10   5      182.50      159.23     25.80 o 
  -1  10   5       91.14       68.92     42.99 o 
   0  10   5       22.43       12.69     22.16 o 
  -2 -10   6       87.18       80.79     22.30 o 
  -1 -10   6      225.65      291.30     35.11 o 
   0 -10   6       57.70       55.25     25.09 o 
   1 -10   6       41.43       34.43     25.66 o 
   2 -10   6      213.20      214.66     46.48 o 
   3 -10   6       63.70      -28.59     42.77 o 
  -4  -9   6       82.12       81.06     18.54 o 
  -3  -9   6      420.75      409.59     24.97 o 
  -2  -9   6      168.57      129.73     21.84 o 
  -1  -9   6       97.38       82.37     21.79 o 
   0  -9   6      576.07      543.67     32.35 o 
   1  -9   6      196.55      191.03     32.48 o 
   2  -9   6       14.72       18.74     27.15 o 
   3  -9   6      201.13      179.02     31.38 o 
   4  -9   6      105.74      153.08     32.38 o 
   5  -9   6        0.08       23.81     30.58 o 
  -5  -8   6      304.61      298.79     19.71 o 
  -4  -8   6      240.20      347.28     22.88 o 
  -3  -8   6       28.23       15.82     15.74 o 
  -2  -8   6      826.26      853.58     33.49 o 
  -1  -8   6      560.01      573.73     27.54 o 
   0  -8   6       69.86       43.10     19.36 o 
   1  -8   6      642.37      540.40     36.47 o 
   2  -8   6      341.22      394.30     36.65 o 
   3  -8   6        3.19       -8.00     20.17 o 
   4  -8   6      248.60      239.79     33.38 o 
   5  -8   6      211.67      229.12     34.85 o 
   6  -8   6        4.43      -32.03     43.63 o 
  -6  -7   6      145.96      222.20     21.08 o 
  -5  -7   6       17.99       15.66     14.59 o 
  -4  -7   6      804.64      744.33     27.62 o 
  -3  -7   6      819.79      708.31     29.15 o 
  -2  -7   6       86.07       88.37     18.91 o 
  -1  -7   6     1449.35     1350.60     45.52 o 
   0  -7   6      974.97      887.26     32.39 o 
   1  -7   6        0.47        9.90     15.91 o 
   2  -7   6      522.57      472.37     26.94 o 
   3  -7   6      589.54      616.20     36.01 o 
   4  -7   6       78.91       93.58     27.23 o 
   5  -7   6      111.60      207.99     74.64 o 
   6  -7   6      173.12      240.79     48.57 o 
  -7  -6   6        5.07       44.33     15.98 o 
  -6  -6   6      375.35      402.83     31.69 o 
  -5  -6   6      795.72     1031.49     26.12 o 
  -4  -6   6        2.67       12.31     10.45 o 
  -3  -6   6     1531.73     1518.88     36.39 o 
  -2  -6   6     1733.71     1545.51     37.05 o 
  -1  -6   6        6.93       74.77      9.66 o 
   0  -6   6     1094.24     1014.78     27.75 o 
   1  -6   6     1632.26     1886.56     47.06 o 
   2  -6   6       69.96       54.14     13.01 o 
   3  -6   6      448.88      416.50     24.13 o 
   4  -6   6      735.63      642.23     35.16 o 
   5  -6   6      138.13      170.33     26.42 o 
   6  -6   6       75.88      117.81     31.27 o 
   7  -6   6      149.23      131.42     34.57 o 
  -7  -5   6      264.63      343.47     18.06 o 
  -6  -5   6        2.56        6.98     12.14 o 
  -5  -5   6      724.84      679.56     19.88 o 
  -4  -5   6     1291.63     1117.04     27.31 o 
  -3  -5   6       68.88       78.73      9.25 o 
  -2  -5   6     1575.63     1428.62     29.93 o 
  -1  -5   6     3164.61     2923.44     56.68 o 
   0  -5   6      303.27      324.42     13.44 o 
   1  -5   6      568.85      543.73     20.44 o 
   2  -5   6     2329.89     2338.50     58.97 o 
   3  -5   6      789.81      779.66     26.12 o 
   4  -5   6      104.48      228.26     23.17 o 
   5  -5   6      668.29      732.47     38.88 o 
   6  -5   6      219.60      256.71     34.76 o 
   7  -5   6       10.24      -15.87     28.43 o 
  -8  -4   6        1.18        9.23     14.14 o 
  -7  -4   6      377.04      390.02     20.75 o 
  -6  -4   6      817.64      928.51     23.71 o 
  -5  -4   6       92.80       88.17     10.25 o 
  -4  -4   6      876.96      829.93     22.75 o 
  -3  -4   6     3551.40     3240.23     86.94 o 
  -2  -4   6     1229.97     1586.99     34.54 o 
  -1  -4   6     1632.60     1583.16     33.86 o 
   0  -4   6     4358.27     5382.12     99.12 o 
   1  -4   6      977.21      919.60     26.15 o 
   2  -4   6      324.49      576.60     34.70 o 
   3  -4   6     2277.76     2132.38     52.46 o 
   4  -4   6      700.61      715.32     31.28 o 
   5  -4   6       29.85       39.64     19.84 o 
   6  -4   6      420.99      399.30     37.85 o 
   7  -4   6      232.27      230.37     34.40 o 
   8  -4   6        0.13      -27.59     27.59 o 
  -8  -3   6      271.77      313.48     20.51 o 
  -7  -3   6       60.78       83.10     10.62 o 
  -6  -3   6      234.86      231.43     14.31 o 
  -5  -3   6     1606.26     1419.47     34.16 o 
  -4  -3   6     1025.08     1187.02     36.09 o 
  -3  -3   6      790.57      725.82     19.17 o 
  -2  -3   6     5748.66     5741.45    160.86 o 
  -1  -3   6     2769.83     2550.20     50.79 o 
   0  -3   6     1087.03      954.63     24.57 o 
   1  -3   6     5514.03     5876.71    142.26 o 
   2  -3   6     2331.17     2277.49     47.90 o 
   3  -3   6       24.19       70.74     21.14 o 
   4  -3   6     1559.89     1568.25     42.14 o 
   5  -3   6     1009.25      995.44     39.74 o 
   6  -3   6        3.24      -21.94     21.94 o 
   7  -3   6      230.78      222.96     33.64 o 
   8  -3   6      120.56      119.70     59.24 o 
  -9  -2   6       10.05       13.96     15.57 o 
  -8  -2   6      123.53      116.51     13.25 o 
  -7  -2   6      570.00      571.06     22.07 o 
  -6  -2   6      360.93      386.49     23.79 o 
  -5  -2   6      306.39      308.91     12.29 o 
  -4  -2   6     3596.46     3239.45     63.58 o 
  -3  -2   6     2916.76     3656.65    122.68 o 
  -2  -2   6      283.51      291.40     11.11 o 
  -1  -2   6     6744.71     8501.63    137.88 o 
   0  -2   6     2678.96     2400.00     48.59 o 
   1  -2   6       91.37      317.33     18.77 o 
   2  -2   6     1394.92     1251.79     30.76 o 
   3  -2   6     2453.80     2440.38     54.66 o 
   4  -2   6      182.70      184.48     13.99 o 
   5  -2   6      830.51      934.73     52.70 o 
   6  -2   6      824.83      775.74     41.32 o 
   7  -2   6       39.23       36.97     26.69 o 
   8  -2   6       76.42       67.77     29.18 o 
  -9  -1   6      174.79      198.48     16.74 o 
  -8  -1   6      152.36      160.82     15.62 o 
  -7  -1   6       56.36      106.57     14.67 o 
  -6  -1   6     1324.02     1195.10     58.03 o 
  -5  -1   6     1403.12     1858.15     51.13 o 
  -4  -1   6       90.79       73.83      9.72 o 
  -3  -1   6     4776.51     4947.39     89.40 o 
  -2  -1   6     5281.32     4755.58     78.25 o 
  -1  -1   6       88.53       79.33      9.65 o 
   0  -1   6     6438.48     6360.30    111.51 o 
   1  -1   6     4672.11     4360.28     75.27 o 
   2  -1   6      418.36      576.29     17.91 o 
   3  -1   6     1681.06     1789.30     37.32 o 
   4  -1   6     2880.34     2797.64     61.19 o 
   5  -1   6      223.25      183.10     19.83 o 
   6  -1   6      245.82      409.98     28.33 o 
   7  -1   6      368.52      355.31     32.15 o 
   8  -1   6       51.15       75.96     30.04 o 
  -9   0   6       16.63       29.35     15.02 o 
  -8   0   6      299.34      263.53     18.34 o 
  -7   0   6      314.03      317.72     21.41 o 
  -6   0   6       13.31       27.92     11.30 o 
  -5   0   6     1634.69     1546.05     38.33 o 
  -4   0   6     3590.87     3928.87     80.14 o 
  -3   0   6       80.76       56.30      7.48 o 
  -2   0   6     3641.92     4489.47    108.51 o 
  -1   0   6     8797.97     7887.14    200.77 o 
   0   0   6     2067.20     2833.87    106.95 o 
   1   0   6     3908.20     3775.81     97.73 o 
   2   0   6     6478.41     6639.18    109.82 o 
   3   0   6      745.55      742.33     21.34 o 
   4   0   6      790.44     1310.94     68.79 o 
   5   0   6     1845.29     1704.36     58.41 o 
   6   0   6      271.06      239.88     26.48 o 
   7   0   6       91.16       59.56     25.05 o 
   8   0   6      214.54      233.87     31.24 o 
  -9   1   6      127.24      123.71     19.36 o 
  -8   1   6        6.17       58.52     15.17 o 
  -7   1   6      490.65      451.55     22.56 o 
  -6   1   6      854.88     1274.56     56.38 o 
  -5   1   6      111.97       81.03      9.72 o 
  -4   1   6     1253.74     1442.08     41.32 o 
  -3   1   6     4848.84     4510.82     79.22 o 
  -2   1   6      446.29      461.94     25.94 o 
  -1   1   6     1895.10     1847.54     42.16 o 
   0   1   6     7864.35     7240.73    118.26 o 
   1   1   6     1393.03     1345.13     44.51 o 
   2   1   6     1984.42     2002.99     38.70 o 
   3   1   6     2958.57     2932.06     59.43 o 
   4   1   6     1017.75     1023.51     33.08 o 
   5   1   6       58.17      217.00     42.51 o 
   6   1   6      820.62      767.14     37.62 o 
   7   1   6      234.40      263.74     27.37 o 
  -9   2   6       73.07       69.32     19.26 o 
  -8   2   6      253.19      285.56     21.06 o 
  -7   2   6       14.79       21.34     15.48 o 
  -6   2   6      533.14      497.21     20.94 o 
  -5   2   6     1785.98     1937.87     90.43 o 
  -4   2   6     1180.64     1032.01     24.12 o 
  -3   2   6     1362.36     1527.25     33.64 o 
  -2   2   6    13133.12    11910.17    227.07 o 
  -1   2   6     1115.08     1070.70     27.97 o 
   0   2   6     2007.25     1928.66     35.41 o 
   1   2   6     5348.78     5308.62     87.69 o 
   2   2   6     1696.00     1640.39     34.49 o 
   3   2   6      445.91      896.44     52.58 o 
   4   2   6     1524.32     1533.84     52.27 o 
   5   2   6      633.79      695.51     35.94 o 
   6   2   6        2.66        4.46     21.80 o 
   7   2   6      320.52      336.41     33.04 o 
  -9   3   6        4.37       22.69     19.43 o 
  -8   3   6      106.14       87.55     19.32 o 
  -7   3   6      536.09      689.38     33.87 o 
  -6   3   6      174.59      179.24     15.53 o 
  -5   3   6      333.22      392.32     17.50 o 
  -4   3   6     2040.98     1926.25     39.26 o 
  -3   3   6     2093.52     1895.20     42.26 o 
  -2   3   6      496.77      568.02     19.03 o 
  -1   3   6     7522.34     7320.60    130.74 o 
   0   3   6     1693.86     1556.46     32.81 o 
   1   3   6       79.37      140.28     16.63 o 
   2   3   6     3654.60     3544.58     67.63 o 
   3   3   6     2375.79     2242.82     50.08 o 
   4   3   6       22.20       94.41     29.40 o 
   5   3   6      721.52      798.79     46.68 o 
   6   3   6      493.00      707.65     45.12 o 
   7   3   6       15.66       31.67     24.84 o 
  -9   4   6       76.09      138.75     23.31 o 
  -8   4   6       34.01       27.94     18.64 o 
  -7   4   6       59.34       36.83     17.54 o 
  -6   4   6      780.11      690.96     40.15 o 
  -5   4   6      441.47      457.50     30.93 o 
  -4   4   6      498.73      450.91     17.53 o 
  -3   4   6     2132.54     1889.75     43.02 o 
  -2   4   6     1624.15     1607.99     35.24 o 
  -1   4   6       88.80      100.13      8.92 o 
   0   4   6     3384.85     3962.61     68.97 o 
   1   4   6     1426.28     1454.93     32.44 o 
   2   4   6       47.62      528.06     34.78 o 
   3   4   6      978.36      878.22     37.55 o 
   4   4   6     1220.35     1001.86     47.61 o 
   5   4   6       19.07      -12.61     23.87 o 
   6   4   6      211.80      169.78     29.63 o 
  -8   5   6      129.81      171.30     23.39 o 
  -7   5   6      126.64      122.35     21.42 o 
  -6   5   6        3.85        6.93     14.87 o 
  -5   5   6      788.68      638.38     28.30 o 
  -4   5   6     1073.89     1026.94     32.89 o 
  -3   5   6        3.13       -8.17      8.17 o 
  -2   5   6     1388.42     1319.46     44.30 o 
  -1   5   6     2618.51     2534.17     51.97 o 
   0   5   6       12.03       28.87     12.55 o 
   1   5   6     2255.73     2211.75     49.87 o 
   2   5   6     1324.62     1224.89     36.87 o 
   3   5   6       65.97       76.77     21.15 o 
   4   5   6      430.02      431.34     31.77 o 
   5   5   6      597.82      573.33     38.12 o 
   6   5   6       49.13       26.27     26.55 o 
  -8   6   6        5.52       -8.04     21.08 o 
  -7   6   6      149.41      151.64     23.87 o 
  -6   6   6      167.10      164.23     19.80 o 
  -5   6   6        0.58        6.16     15.53 o 
  -4   6   6      656.69      563.54     20.83 o 
  -3   6   6     1152.06     1082.14     29.73 o 
  -2   6   6       23.17       19.23      9.92 o 
  -1   6   6      651.37      841.97     26.31 o 
   0   6   6     1939.50     1909.78     45.80 o 
   1   6   6      362.61      522.44     22.70 o 
   2   6   6      587.31      611.19     48.53 o 
   3   6   6      896.07      835.75     41.62 o 
   4   6   6      133.29      160.87     25.67 o 
   5   6   6       70.97       56.07     25.01 o 
  -7   7   6        0.02        1.16     27.58 o 
  -6   7   6      142.55      157.39     25.24 o 
  -5   7   6      303.95      381.40     29.12 o 
  -4   7   6       55.66       57.13     15.34 o 
  -3   7   6      407.57      439.44     21.42 o 
  -2   7   6      964.08      891.23     29.82 o 
  -1   7   6       75.02       76.31     14.86 o 
   0   7   6      314.08      291.05     21.91 o 
   1   7   6      966.90      856.61     36.01 o 
   2   7   6      169.91      248.01     33.16 o 
   3   7   6      155.29      119.43     20.79 o 
   4   7   6      325.66      348.67     42.71 o 
  -6   8   6       11.03       33.25     24.37 o 
  -5   8   6       72.54       64.50     24.20 o 
  -4   8   6      266.17      276.60     26.90 o 
  -3   8   6      112.38      136.53     28.23 o 
  -2   8   6      142.25      205.28     19.40 o 
  -1   8   6      711.77      722.33     35.80 o 
   0   8   6      209.19      215.96     21.66 o 
   1   8   6       73.38       83.52     19.81 o 
   2   8   6      490.95      433.48     28.67 o 
   3   8   6      166.16      135.87     30.23 o 
  -5   9   6       35.85       30.21     29.76 o 
  -4   9   6       40.07       14.79     27.91 o 
  -3   9   6      239.30      129.44     45.45 o 
  -2   9   6      126.06       71.72     33.45 o 
  -1   9   6       31.13       16.96     20.74 o 
   0   9   6      280.50      299.70     29.78 o 
   1   9   6      142.71      138.54     29.59 o 
   2   9   6        4.33      -23.60     23.60 o 
  -2  10   6      125.88       88.32     35.30 o 
  -1  10   6      109.63      115.37     34.82 o 
  -1 -10   7      141.96      202.44     30.02 o 
   0 -10   7      109.25       69.94     33.70 o 
   1 -10   7        0.18       -5.15     31.47 o 
   2 -10   7      140.74      201.32     36.71 o 
  -3  -9   7      255.98      258.68     26.72 o 
  -2  -9   7      183.22      166.12     24.33 o 
  -1  -9   7        2.90      -11.94     21.36 o 
   0  -9   7      303.65      291.11     31.20 o 
   1  -9   7      307.00      294.80     36.36 o 
   2  -9   7        6.19       19.89     28.30 o 
   3  -9   7      122.84      115.85     32.03 o 
   4  -9   7      126.81      143.82     34.97 o 
  -5  -8   7      283.33      296.05     21.67 o 
  -4  -8   7      264.92      314.15     21.63 o 
  -3  -8   7        0.02        3.48     17.15 o 
  -2  -8   7      437.14      599.92     29.26 o 
  -1  -8   7      573.95      588.78     32.74 o 
   0  -8   7       10.44       14.89     23.32 o 
   1  -8   7      307.74      274.09     27.17 o 
   2  -8   7      382.93      395.06     30.62 o 
   3  -8   7       43.35       44.80     27.86 o 
   4  -8   7      101.69      119.95     31.63 o 
   5  -8   7      180.50      218.90     37.06 o 
  -6  -7   7      203.92      249.64     24.02 o 
  -5  -7   7        5.11       -7.96     15.93 o 
  -4  -7   7      451.23      438.32     22.78 o 
  -3  -7   7      705.98      632.06     29.15 o 
  -2  -7   7       10.35       30.26     16.77 o 
  -1  -7   7      558.04      605.05     32.19 o 
   0  -7   7      834.75      804.56     36.08 o 
   1  -7   7      222.92      215.56     21.87 o 
   2  -7   7      151.36       92.71     21.91 o 
   3  -7   7      650.76      698.06     38.16 o 
   4  -7   7      205.14      234.29     48.09 o 
   5  -7   7       27.71       83.18     31.50 o 
   6  -7   7      150.12      125.60     48.12 o 
  -7  -6   7        3.71       15.46     18.67 o 
  -6  -6   7      213.55      183.97     13.63 o 
  -5  -6   7      771.36      794.49     39.93 o 
  -4  -6   7       84.66       74.09     16.23 o 
  -3  -6   7      790.17      830.16     29.60 o 
  -2  -6   7     1334.74     1128.16     39.17 o 
  -1  -6   7      273.23      302.97     19.19 o 
   0  -6   7      173.26      141.82     17.48 o 
   1  -6   7     1389.67     1440.18     44.79 o 
   2  -6   7      633.66      606.06     28.27 o 
   3  -6   7      120.87      191.94     27.70 o 
   4  -6   7      641.06      579.56     35.02 o 
   5  -6   7      201.98      234.48     29.81 o 
   6  -6   7       14.13      -14.24     28.88 o 
  -7  -5   7      308.52      459.68     41.96 o 
  -6  -5   7      105.16       77.17     12.38 o 
  -5  -5   7      320.06      315.55     16.36 o 
  -4  -5   7     1319.70     1163.10     33.66 o 
  -3  -5   7      350.49      378.58     16.41 o 
  -2  -5   7      414.36      372.67     20.59 o 
  -1  -5   7     2452.68     2309.07     51.51 o 
   0  -5   7     1345.56     1323.48     31.68 o 
   1  -5   7      132.13       76.64     11.56 o 
   2  -5   7     2314.05     2276.45     66.65 o 
   3  -5   7     1183.46     1110.06     41.73 o 
   4  -5   7       25.85      239.80     25.92 o 
   5  -5   7      501.83      538.33     35.38 o 
   6  -5   7      211.90      207.25     35.63 o 
   7  -5   7        0.25        9.09     30.26 o 
  -8  -4   7       37.80       52.12     16.29 o 
  -7  -4   7      128.13      116.81     13.47 o 
  -6  -4   7      822.40      906.51     32.29 o 
  -5  -4   7      346.12      323.94     18.01 o 
  -4  -4   7      344.02      380.98     21.94 o 
  -3  -4   7     2647.52     2214.58     54.59 o 
  -2  -4   7     1620.91     1663.44     34.75 o 
  -1  -4   7      164.24      141.20     12.05 o 
   0  -4   7     2696.18     3417.06     71.21 o 
   1  -4   7     1895.28     1781.57     46.15 o 
   2  -4   7        0.24      302.03     26.83 o 
   3  -4   7     1380.13     1392.33     40.28 o 
   4  -4   7      842.00      849.32     44.49 o 
   5  -4   7        2.50        1.26     21.34 o 
   6  -4   7      210.20      206.79     40.83 o 
   7  -4   7      197.75      197.47     36.78 o 
  -8  -3   7      252.31      295.25     24.10 o 
  -7  -3   7      207.00      199.89     15.68 o 
  -6  -3   7       39.90       38.67     12.28 o 
  -5  -3   7     1329.07     1188.00     49.24 o 
  -4  -3   7     1708.08     1789.94     41.90 o 
  -3  -3   7      101.58       83.51     10.47 o 
  -2  -3   7     4079.90     4136.79    121.20 o 
  -1  -3   7     2765.08     2541.47     48.61 o 
   0  -3   7       15.77        4.57      9.26 o 
   1  -3   7     2895.25     3004.36     88.29 o 
   2  -3   7     2790.98     2705.09     57.08 o 
   3  -3   7       86.39      182.82     23.10 o 
   4  -3   7      748.39      754.51     31.78 o 
   5  -3   7      895.00      873.99     45.22 o 
   6  -3   7       79.97       63.69     29.37 o 
   7  -3   7       87.25       71.70     30.11 o 
  -8  -2   7       18.86      -11.11     13.17 o 
  -7  -2   7      440.43      500.65     28.98 o 
  -6  -2   7      600.37      578.88     32.60 o 
  -5  -2   7       20.59       37.65     15.22 o 
  -4  -2   7     2427.27     2006.82     41.88 o 
  -3  -2   7     3025.10     3124.84     60.35 o 
  -2  -2   7       50.94       45.86      8.93 o 
  -1  -2   7     3043.06     4244.53    158.23 o 
   0  -2   7     5310.56     4868.91     92.83 o 
   1  -2   7      548.92     1509.64     48.47 o 
   2  -2   7     1167.20     1043.65     27.32 o 
   3  -2   7     2834.77     2652.01     73.48 o 
   4  -2   7      469.83      411.48     25.12 o 
   5  -2   7      375.89      411.13     28.43 o 
   6  -2   7      659.07      598.54     39.57 o 
   7  -2   7       83.24       96.14     35.73 o 
  -9  -1   7      121.66      130.75     17.04 o 
  -8  -1   7      203.12      224.95     18.07 o 
  -7  -1   7        9.35       10.61     13.49 o 
  -6  -1   7      922.30      872.34     30.68 o 
  -5  -1   7     1994.63     2054.61     42.22 o 
  -4  -1   7       44.58       38.97      9.32 o 
  -3  -1   7     3086.37     3544.41    127.55 o 
  -2  -1   7     4276.73     3821.21     65.15 o 
  -1  -1   7      143.45      179.93     16.54 o 
   0  -1   7     2844.99     2887.49     59.70 o 
   1  -1   7     4792.28     4316.59     79.84 o 
   2  -1   7      876.18      971.38     27.39 o 
   3  -1   7      712.26      668.05     22.46 o 
   4  -1   7     2427.87     2212.81     56.87 o 
   5  -1   7      425.43      370.79     28.53 o 
   6  -1   7       97.45      119.77     26.91 o 
   7  -1   7      243.93      215.46     31.13 o 
  -9   0   7        0.41      -11.08     15.20 o 
  -8   0   7      154.19      147.54     17.38 o 
  -7   0   7      417.95      405.44     23.16 o 
  -6   0   7      102.22      121.32     24.19 o 
  -5   0   7      907.71      807.43     23.72 o 
  -4   0   7     3580.27     3420.03     64.20 o 
  -3   0   7      699.43      617.33     17.63 o 
  -2   0   7     2268.30     3645.28    157.82 o 
  -1   0   7     5235.28     4513.10    123.15 o 
   0   0   7     2627.75     3366.22    154.16 o 
   1   0   7      819.30      774.31     29.91 o 
   2   0   7     4529.99     4235.49     80.47 o 
   3   0   7     1087.50     1015.27     28.65 o 
   4   0   7      125.19      216.12     41.34 o 
   5   0   7     1099.23     1004.15     43.79 o 
   6   0   7      355.30      356.70     33.44 o 
   7   0   7       16.05       13.86     25.98 o 
  -9   1   7      135.98      201.05     21.57 o 
  -8   1   7       16.82       16.17     15.42 o 
  -7   1   7      291.06      254.16     19.30 o 
  -6   1   7     1074.78     1190.65     40.43 o 
  -5   1   7      440.11      421.75     16.78 o 
  -4   1   7      864.18     1105.66     44.01 o 
  -3   1   7     3982.95     3653.81     71.36 o 
  -2   1   7     1065.00     1105.38     30.01 o 
  -1   1   7      885.98     1051.72     30.27 o 
   0   1   7     3791.02     3720.06     68.72 o 
   1   1   7     2691.99     2552.70     53.36 o 
   2   1   7      347.16      401.48     19.44 o 
   3   1   7     2249.24     2327.51     50.42 o 
   4   1   7      934.40      987.50     49.64 o 
   5   1   7       11.43       62.53     22.11 o 
   6   1   7      415.71      499.64     33.23 o 
   7   1   7      274.38      219.23     32.27 o 
  -9   2   7       23.99       12.64     17.69 o 
  -8   2   7      259.86      269.87     29.06 o 
  -7   2   7      136.53      115.00     18.55 o 
  -6   2   7      258.68      186.91     15.80 o 
  -5   2   7     1572.75     1534.96     52.32 o 
  -4   2   7     1010.93      979.13     27.52 o 
  -3   2   7      332.81      910.92     48.29 o 
  -2   2   7     6235.74     5812.66    115.50 o 
  -1   2   7     3396.68     3464.34     72.68 o 
   0   2   7      476.29      568.04     16.84 o 
   1   2   7     3426.99     3819.59     70.27 o 
   2   2   7     2865.56     2587.11     60.84 o 
   3   2   7        6.77      153.34     17.90 o 
   4   2   7     1094.10     1119.29     53.32 o 
   5   2   7      589.04      610.68     35.65 o 
   6   2   7       25.23       60.91     24.22 o 
   7   2   7      139.31      172.08     38.61 o 
  -9   3   7       16.13       51.09     30.17 o 
  -8   3   7       27.44       32.15     18.41 o 
  -7   3   7      428.16      498.13     29.76 o 
  -6   3   7      366.14      324.76     23.51 o 
  -5   3   7       70.36      152.90     17.81 o 
  -4   3   7     1371.53     1225.15     34.84 o 
  -3   3   7     1550.00     1510.78     37.04 o 
  -2   3   7        3.05        8.86     10.41 o 
  -1   3   7     2765.16     2933.46     67.49 o 
   0   3   7     2147.53     1926.08     44.00 o 
   1   3   7       13.26       34.91     10.58 o 
   2   3   7      986.00     1015.76     40.28 o 
   3   3   7     2180.12     1997.03     76.26 o 
   4   3   7      107.11      132.55     25.69 o 
   5   3   7      377.45      367.19     40.50 o 
   6   3   7      430.22      455.49     67.94 o 
  -8   4   7       65.55       84.84     21.00 o 
  -7   4   7        3.02        3.82     18.16 o 
  -6   4   7      491.13      462.75     39.21 o 
  -5   4   7      741.80      738.24     30.56 o 
  -4   4   7       24.13       63.03     12.66 o 
  -3   4   7     1683.47     1451.17     36.61 o 
  -2   4   7     1898.05     1810.71     42.76 o 
  -1   4   7       85.50       92.96     14.29 o 
   0   4   7     2167.78     2433.96     49.84 o 
   1   4   7     1969.61     1792.13     42.30 o 
   2   4   7       61.68      461.46     41.33 o 
   3   4   7      283.72      292.35     29.67 o 
   4   4   7      876.41      912.57     51.76 o 
   5   4   7      129.80       69.25     27.90 o 
   6   4   7       69.96       43.51     28.24 o 
  -8   5   7       96.71      102.50     22.61 o 
  -7   5   7      157.05      191.77     24.04 o 
  -6   5   7        6.70       47.11     16.64 o 
  -5   5   7      477.55      479.48     25.85 o 
  -4   5   7     1082.35      953.58     32.93 o 
  -3   5   7       97.59       73.80     13.71 o 
  -2   5   7      646.72      801.88     57.35 o 
  -1   5   7     2169.45     1904.63     45.89 o 
   0   5   7      644.85      671.80     32.58 o 
   1   5   7      955.24      949.72     38.58 o 
   2   5   7     1628.60     1478.09     59.98 o 
   3   5   7      182.04      221.95     27.88 o 
   4   5   7      125.51      125.28     27.54 o 
   5   5   7      455.49      423.42     37.76 o 
  -8   6   7        1.32       -8.76     21.47 o 
  -7   6   7       84.05       67.94     22.17 o 
  -6   6   7      178.51      173.22     25.57 o 
  -5   6   7       28.04       44.34     16.84 o 
  -4   6   7      253.89      183.29     20.00 o 
  -3   6   7      937.97      927.37     33.10 o 
  -2   6   7      144.03      153.48     19.42 o 
  -1   6   7      431.68      693.91     25.70 o 
   0   6   7     1176.76     1022.87     36.37 o 
   1   6   7      393.74      530.22     27.41 o 
   2   6   7      163.40      185.90     26.38 o 
   3   6   7      510.90      518.53     57.28 o 
   4   6   7      188.95      156.76     28.73 o 
   5   6   7        0.78      -25.29     25.29 o 
  -7   7   7       11.77       36.63     29.81 o 
  -6   7   7       71.98       54.24     29.63 o 
  -5   7   7      291.79      318.64     29.21 o 
  -4   7   7      147.82      141.91     23.48 o 
  -3   7   7      115.77      202.41     21.94 o 
  -2   7   7      864.34      885.51     30.63 o 
  -1   7   7      251.04      314.46     25.57 o 
   0   7   7      151.07      161.00     29.29 o 
   1   7   7      607.12      549.00     49.70 o 
   2   7   7      201.87      131.11     22.26 o 
   3   7   7       28.88       40.38     25.10 o 
   4   7   7      161.22      141.77     41.42 o 
  -6   8   7       30.48       86.60     45.65 o 
  -5   8   7       34.21       15.97     23.90 o 
  -4   8   7      222.27      223.02     33.31 o 
  -3   8   7      133.21      147.19     25.58 o 
  -2   8   7       29.69      112.64     23.53 o 
  -1   8   7      416.55      445.02     41.06 o 
   0   8   7      231.52      322.88     27.82 o 
   1   8   7        2.54       14.54     21.39 o 
   2   8   7      206.49      205.82     32.69 o 
  -4   9   7        8.93       31.25     31.20 o 
  -3   9   7      122.09       80.35     45.21 o 
  -2   9   7      139.46      152.51     35.52 o 
  -1   9   7        0.07       -4.24     30.88 o 
   0   9   7      160.45      140.40     38.50 o 
   1   9   7      150.19      113.69     33.58 o 
  -3  -9   8      106.56      115.57     25.12 o 
  -2  -9   8      200.93      239.51     28.33 o 
  -1  -9   8       25.14       23.81     23.97 o 
   0  -9   8      149.31      169.04     29.98 o 
   1  -9   8      318.99      284.69     39.60 o 
   2  -9   8       34.58       59.87     33.26 o 
   3  -9   8       54.55       24.75     45.55 o 
  -4  -8   8      257.29      275.97     22.63 o 
  -3  -8   8       36.65       33.47     22.64 o 
  -2  -8   8      140.89      322.36     29.01 o 
  -1  -8   8      625.21      567.80     34.88 o 
   0  -8   8      142.64      201.12     31.46 o 
   1  -8   8      136.41      148.87     33.04 o 
   2  -8   8      346.00      341.64     31.29 o 
   3  -8   8       79.80       90.76     30.60 o 
   4  -8   8       22.56       58.39     32.17 o 
   5  -8   8      115.08      131.05     36.29 o 
  -5  -7   8       47.83       28.37     18.45 o 
  -4  -7   8      136.32      158.09     19.72 o 
  -3  -7   8      595.02      568.41     26.81 o 
  -2  -7   8      199.58      200.63     22.43 o 
  -1  -7   8      161.99      154.13     24.54 o 
   0  -7   8      898.48      879.44     39.97 o 
   1  -7   8      380.21      405.44     30.71 o 
   2  -7   8       48.40       58.14     22.23 o 
   3  -7   8      500.20      469.67     56.04 o 
   4  -7   8      232.74      216.91     35.47 o 
   5  -7   8        1.12       39.76     32.70 o 
  -6  -6   8      102.25       47.14     17.77 o 
  -5  -6   8      558.19      579.90     27.31 o 
  -4  -6   8      235.69      244.64     20.94 o 
  -3  -6   8      245.11      451.46     25.36 o 
  -2  -6   8     1181.94     1006.55     38.48 o 
  -1  -6   8      597.10      663.18     30.07 o 
   0  -6   8       31.49       11.43     18.18 o 
   1  -6   8     1038.70     1117.02     59.32 o 
   2  -6   8      646.13      652.25     37.23 o 
   3  -6   8        8.02      107.09     28.70 o 
   4  -6   8      351.54      344.14     64.39 o 
   5  -6   8      188.89      200.56     99.54 o 
   6  -6   8        0.22        5.73     42.15 o 
  -7  -5   8      286.68      358.69     23.40 o 
  -6  -5   8      238.67      235.81     20.18 o 
  -5  -5   8      101.48      121.51     21.37 o 
  -4  -5   8     1052.83      988.28     40.24 o 
  -3  -5   8      575.13      641.22     27.13 o 
  -2  -5   8       47.25       51.26     14.07 o 
  -1  -5   8     1419.09     1451.33     41.65 o 
   0  -5   8     1430.96     1386.82     40.40 o 
   1  -5   8        1.66       11.49     13.60 o 
   2  -5   8     1174.81     1217.50     49.87 o 
   3  -5   8      932.83      894.30     53.07 o 
   4  -5   8       10.79      133.98     25.70 o 
   5  -5   8      238.95      213.21     28.77 o 
   6  -5   8      183.99      203.21     42.36 o 
  -7  -4   8       26.68       17.32     18.95 o 
  -6  -4   8      579.32      626.82     28.49 o 
  -5  -4   8      496.70      473.54     24.42 o 
  -4  -4   8       43.94      196.96     32.25 o 
  -3  -4   8     1514.94     1272.07     32.72 o 
  -2  -4   8     1793.66     1764.40     44.31 o 
  -1  -4   8       35.96       12.87     11.01 o 
   0  -4   8     1405.93     1934.46     53.15 o 
   1  -4   8     2079.95     1769.73     47.82 o 
   2  -4   8      169.15      440.39     38.12 o 
   3  -4   8      518.65      528.96     44.02 o 
   4  -4   8      749.47      757.08     41.60 o 
   5  -4   8       77.45       70.02     24.54 o 
   6  -4   8       69.69       49.06     37.14 o 
   7  -4   8      148.05       80.85     35.19 o 
  -8  -3   8      205.92      324.12     63.40 o 
  -7  -3   8      315.05      323.07     20.25 o 
  -6  -3   8        8.86       60.38     17.12 o 
  -5  -3   8      731.68      710.46     29.49 o 
  -4  -3   8     1394.47     1325.81     34.73 o 
  -3  -3   8       69.29       56.78     11.73 o 
  -2  -3   8     1662.46     1942.75     59.61 o 
  -1  -3   8     2824.54     2465.89     55.68 o 
   0  -3   8      262.09      230.65     16.10 o 
   1  -3   8     1373.49     1355.09     33.20 o 
   2  -3   8     2537.19     2248.22     51.07 o 
   3  -3   8      282.84      437.84     28.78 o 
   4  -3   8      302.43      285.99     26.73 o 
   5  -3   8      624.70      675.28     41.09 o 
   6  -3   8      142.76      165.21     34.69 o 
   7  -3   8       15.66      -20.18     31.54 o 
  -8  -2   8        1.56        7.55     21.08 o 
  -7  -2   8      257.66      258.63     26.33 o 
  -6  -2   8      770.38      733.43     29.03 o 
  -5  -2   8       14.50       79.59     14.52 o 
  -4  -2   8     1157.39     1036.25     27.75 o 
  -3  -2   8     2705.76     2542.58     55.54 o 
  -2  -2   8      367.22      333.52     15.39 o 
  -1  -2   8     1434.20     2366.86    137.00 o 
   0  -2   8     3789.67     3305.03     70.48 o 
   1  -2   8      959.83     1431.17     48.51 o 
   2  -2   8      330.40      292.41     17.06 o 
   3  -2   8     1917.94     1681.18     51.32 o 
   4  -2   8      683.26      644.39     30.67 o 
   5  -2   8       93.93       89.46     27.25 o 
   6  -2   8      414.17      375.25     36.82 o 
   7  -2   8       91.86      104.05     37.71 o 
  -8  -1   8      188.77      167.37     18.93 o 
  -7  -1   8       61.94       73.72     19.39 o 
  -6  -1   8      352.47      323.72     19.91 o 
  -5  -1   8     1818.07     1739.21     45.55 o 
  -4  -1   8      366.52      393.03     21.78 o 
  -3  -1   8      639.41      930.92     75.29 o 
  -2  -1   8     3875.37     3322.31     62.53 o 
  -1  -1   8     1158.39     1334.20     59.14 o 
   0  -1   8      787.62      864.24     32.41 o 
   1  -1   8     2818.67     2503.76     54.74 o 
   2  -1   8     1103.41     1136.30     33.83 o 
   3  -1   8       45.19       54.80     14.77 o 
   4  -1   8     1235.68     1219.47     55.31 o 
   5  -1   8      595.55      591.50     40.24 o 
   6  -1   8        5.19        3.98     26.46 o 
   7  -1   8      133.26       70.20     30.28 o 
  -8   0   8       88.05       91.73     17.57 o 
  -7   0   8      401.16      375.47     23.27 o 
  -6   0   8      211.27      262.98     20.79 o 
  -5   0   8      310.82      284.14     32.96 o 
  -4   0   8     2543.73     2489.91     50.35 o 
  -3   0   8      910.25      883.96     24.30 o 
  -2   0   8      395.16     1255.31     90.15 o 
  -1   0   8     4194.91     3969.98    152.97 o 
   0   0   8     2883.41     3870.03    164.47 o 
   1   0   8       47.95       62.27     13.52 o 
   2   0   8     2882.52     3030.09     67.35 o 
   3   0   8     1305.10     1218.84     39.56 o 
   4   0   8        0.06       71.56     20.63 o 
   5   0   8      462.60      469.34     36.61 o 
   6   0   8      335.03      331.93     34.23 o 
   7   0   8        1.93       -7.72     36.10 o 
  -9   1   8      104.21       99.74     20.93 o 
  -8   1   8       77.96      105.62     19.54 o 
  -7   1   8      124.47      114.70     18.31 o 
  -6   1   8      804.65      834.54     34.89 o 
  -5   1   8      776.27      746.21     28.68 o 
  -4   1   8      138.19      419.18     75.27 o 
  -3   1   8     3283.72     2941.16     67.69 o 
  -2   1   8     1723.51     1806.66     44.58 o 
  -1   1   8      137.05      122.62     15.05 o 
   0   1   8     2789.25     2790.08     79.59 o 
   1   1   8     2197.51     2290.04     53.94 o 
   2   1   8        6.43       -3.78     13.74 o 
   3   1   8     1274.04     1382.53     46.16 o 
   4   1   8      970.09      941.44     43.70 o 
   5   1   8       76.09       52.43     25.85 o 
   6   1   8      169.21      168.65     30.15 o 
   7   1   8      237.76      295.24     37.72 o 
  -8   2   8      176.04      188.34     29.92 o 
  -7   2   8      245.39      279.97     24.59 o 
  -6   2   8       46.90       32.77     17.51 o 
  -5   2   8      857.86      893.31     31.93 o 
  -4   2   8     1176.90     1158.57     34.47 o 
  -3   2   8        5.10      304.17     57.77 o 
  -2   2   8     2875.40     2608.78     58.64 o 
  -1   2   8     2363.93     2280.40     53.23 o 
   0   2   8        9.07        7.78     12.88 o 
   1   2   8     1129.11     1244.31     31.45 o 
   2   2   8     1638.28     1500.76     67.89 o 
   3   2   8      320.58      427.05     29.62 o 
   4   2   8      354.84      408.79     34.95 o 
   5   2   8      568.49      653.70     42.58 o 
   6   2   8       90.34      123.16     42.45 o 
  -8   3   8        3.14       17.16     24.80 o 
  -7   3   8      258.49      287.40     25.17 o 
  -6   3   8      487.59      486.18     30.64 o 
  -5   3   8        0.16      200.72     26.69 o 
  -4   3   8      836.11      751.06     31.36 o 
  -3   3   8     1886.24     1791.17     43.79 o 
  -2   3   8      122.47      122.71     14.50 o 
  -1   3   8     1401.14     1514.49     41.68 o 
   0   3   8     1895.60     1501.77     46.48 o 
   1   3   8      147.67      152.00     18.34 o 
   2   3   8      285.88      291.27     22.26 o 
   3   3   8     1216.92     1141.31     55.45 o 
   4   3   8      349.60      378.89     34.61 o 
   5   3   8      130.28      197.58     31.08 o 
   6   3   8      290.34      355.96     36.75 o 
  -8   4   8       78.26      102.54     22.14 o 
  -7   4   8        4.66       22.03     20.00 o 
  -6   4   8      208.26      225.46     28.35 o 
  -5   4   8      686.00      659.04     30.05 o 
  -4   4   8       38.51      126.98     23.85 o 
  -3   4   8      699.11      706.23     28.36 o 
  -2   4   8     1740.39     1496.54     41.15 o 
  -1   4   8      332.59      275.86     18.50 o 
   0   4   8      621.68      713.80     29.84 o 
   1   4   8     1879.20     1623.25     65.70 o 
   2   4   8      375.82      613.80     41.67 o 
   3   4   8       63.77       77.26     26.07 o 
   4   4   8      625.62      667.55     43.72 o 
   5   4   8      252.27      227.05     33.48 o 
  -8   5   8       46.93       58.45     22.88 o 
  -7   5   8      136.59      127.63     24.69 o 
  -6   5   8       46.33      139.24     20.16 o 
  -5   5   8      172.51      163.94     20.04 o 
  -4   5   8      946.74      896.85     36.34 o 
  -3   5   8      199.00      200.25     18.72 o 
  -2   5   8      384.71      483.73     24.00 o 
  -1   5   8     1118.47      986.51     36.01 o 
   0   5   8      315.07      325.08     22.07 o 
   1   5   8       91.42       82.32     20.24 o 
   2   5   8      670.93      626.37     40.24 o 
   3   5   8      317.70      275.63     33.02 o 
   4   5   8        0.33      -16.45     30.51 o 
   5   5   8      246.61      192.62     62.75 o 
  -7   6   8       32.23       31.83     23.29 o 
  -6   6   8      172.84      157.59     22.30 o 
  -5   6   8      100.18      136.24     20.92 o 
  -4   6   8       63.66       76.50     23.52 o 
  -3   6   8      668.58      707.41     46.76 o 
  -2   6   8      246.36      277.76     23.31 o 
  -1   6   8      115.13      215.06     25.41 o 
   0   6   8      560.17      556.36     30.72 o 
   1   6   8      358.63      566.98     54.99 o 
   2   6   8        0.24      -11.30     24.18 o 
   3   6   8      272.79      281.46     62.50 o 
   4   6   8      243.27      237.77     34.26 o 
  -6   7   8       30.09       -2.21     24.11 o 
  -5   7   8      196.50      210.97     28.58 o 
  -4   7   8      136.35      144.73     25.50 o 
  -3   7   8       17.17       82.78     23.77 o 
  -2   7   8      363.88      375.00     31.25 o 
  -1   7   8      273.13      382.93     39.23 o 
   0   7   8        3.09      -18.24     26.57 o 
   1   7   8      187.74      200.75     31.17 o 
   2   7   8      332.43      334.27     45.05 o 
   3   7   8       22.52      -18.06     27.94 o 
  -5   8   8        0.40       20.65     25.21 o 
  -4   8   8       90.67      133.18     32.75 o 
  -3   8   8      163.51      161.30     33.29 o 
  -2   8   8        2.91       34.54     31.15 o 
  -1   8   8      205.94      231.00     67.59 o 
   0   8   8      255.88      277.22     39.96 o 
   1   8   8       15.11        8.46     30.03 o 
   2   8   8       86.12      121.20     45.81 o 
  -3   9   8       55.46       61.99     48.95 o 
  -2   9   8      162.58       77.47     46.96 o 
  -1   9   8       19.80       -2.27     36.56 o 
  -2  -9   9      173.29      148.35     27.92 o 
  -1  -9   9       70.19       10.90     38.94 o 
   0  -9   9       46.25       96.44     32.34 o 
   1  -9   9      228.22      187.15     38.69 o 
   2  -9   9       68.13       38.79     48.30 o 
  -4  -8   9      210.46      296.46     27.45 o 
  -3  -8   9       97.43       72.31     22.77 o 
  -2  -8   9       36.43      174.64     27.94 o 
  -1  -8   9      455.83      376.81     32.88 o 
   0  -8   9      232.78      350.55     41.84 o 
   1  -8   9       29.28       -3.05     32.77 o 
   2  -8   9      229.59      105.38     48.16 o 
   3  -8   9      101.51      152.07     38.75 o 
   4  -8   9        0.56       -5.58     42.27 o 
  -5  -7   9       87.96      118.90     21.97 o 
  -4  -7   9       15.78       17.58     18.58 o 
  -3  -7   9      415.03      384.28     27.52 o 
  -2  -7   9      344.94      357.97     26.51 o 
  -1  -7   9       21.44       38.40     24.12 o 
   0  -7   9      562.69      492.80     45.35 o 
   1  -7   9      354.95      405.02     33.87 o 
   2  -7   9        0.82       -4.29     24.09 o 
   3  -7   9      258.26      209.01     36.11 o 
   4  -7   9      201.65      140.37     39.39 o 
   5  -7   9        3.74        9.70     33.65 o 
  -6  -6   9       22.28       10.32     19.40 o 
  -5  -6   9      332.50      370.51     25.34 o 
  -4  -6   9      306.86      349.66     25.39 o 
  -3  -6   9       22.95      251.88     21.92 o 
  -2  -6   9      717.06      634.48     28.80 o 
  -1  -6   9      644.31      672.47     52.02 o 
   0  -6   9       14.18       -3.18     33.22 o 
   1  -6   9      444.80      429.71     32.81 o 
   2  -6   9      577.02      522.56     36.51 o 
   3  -6   9       34.46       27.06     29.73 o 
   4  -6   9      125.94      118.72     33.96 o 
   5  -6   9      160.81      135.18     35.38 o 
  -7  -5   9      186.81      237.68     21.21 o 
  -6  -5   9      259.62      267.87     24.26 o 
  -5  -5   9        0.03       70.23     24.41 o 
  -4  -5   9      648.42      589.43     31.75 o 
  -3  -5   9      761.08      753.64     30.82 o 
  -2  -5   9       14.12       36.97     17.67 o 
  -1  -5   9      605.66      639.45     29.57 o 
   0  -5   9     1227.48     1118.20     45.93 o 
   1  -5   9      108.58       90.33     23.49 o 
   2  -5   9      484.62      473.15     40.93 o 
   3  -5   9      696.10      691.53     40.94 o 
   4  -5   9       78.36      136.27     28.27 o 
   5  -5   9       72.66       88.31     28.61 o 
   6  -5   9      137.15      136.99     51.01 o 
  -7  -4   9        0.01       23.29     21.08 o 
  -6  -4   9      313.87      353.02     23.51 o 
  -5  -4   9      402.02      411.86     25.04 o 
  -4  -4   9       33.40      292.32     49.21 o 
  -3  -4   9      615.23      540.55     26.17 o 
  -2  -4   9     1574.98     1408.05     48.44 o 
  -1  -4   9      293.50      264.03     20.62 o 
   0  -4   9      454.38      578.65     30.54 o 
   1  -4   9     1841.30     1659.86     51.81 o 
   2  -4   9      501.03      611.10     46.19 o 
   3  -4   9      193.33      165.36     27.19 o 
   4  -4   9      574.44      535.87     38.96 o 
   5  -4   9      127.67      112.05     34.87 o 
   6  -4   9       10.69      -15.58     33.74 o 
  -8  -3   9      113.67      135.33     20.67 o 
  -7  -3   9      343.65      314.16     22.45 o 
  -6  -3   9       12.38      132.93     34.79 o 
  -5  -3   9      491.84      479.22     27.07 o 
  -4  -3   9      956.09      878.63     32.78 o 
  -3  -3   9      342.69      340.22     21.14 o 
  -2  -3   9      609.16      705.44     26.34 o 
  -1  -3   9     1770.40     1521.45     45.19 o 
   0  -3   9      465.65      416.46     19.99 o 
   1  -3   9      184.18      244.34     26.56 o 
   2  -3   9     1514.80     1356.57     45.59 o 
   3  -3   9      513.45      528.11     31.59 o 
   4  -3   9       66.75       79.86     26.53 o 
   5  -3   9      352.84      352.07     43.65 o 
   6  -3   9      146.09      149.14     37.39 o 
  -8  -2   9       18.70       20.91     17.67 o 
  -7  -2   9       73.80       82.58     20.79 o 
  -6  -2   9      642.44      629.68     28.34 o 
  -5  -2   9      239.19      329.67     22.21 o 
  -4  -2   9      436.45      383.97     21.04 o 
  -3  -2   9     1775.20     1645.49     42.19 o 
  -2  -2   9     1247.05     1168.10     34.07 o 
  -1  -2   9      399.48      735.69     70.33 o 
   0  -2   9     2833.56     2593.89     56.91 o 
   1  -2   9     1198.42     1455.95     61.57 o 
   2  -2   9       25.33       51.73     16.21 o 
   3  -2   9     1003.27      984.70     38.90 o 
   4  -2   9      639.50      586.57     38.03 o 
   5  -2   9        0.21       -1.32     38.65 o 
   6  -2   9      173.95      107.66     35.71 o 
  -8  -1   9      169.11      171.50     21.37 o 
  -7  -1   9       71.21       90.53     33.63 o 
  -6  -1   9       83.12       53.14     18.37 o 
  -5  -1   9     1252.13     1123.89     37.96 o 
  -4  -1   9      563.99      541.01     22.71 o 
  -2  -1   9     1319.14     1228.71     29.76 o 
  -1  -1   9     2006.07     2213.62     50.40 o 
   0  -1   9        3.52       -2.70     12.80 o 
   1  -1   9     1658.79     1672.88     62.04 o 
   2  -1   9     1320.40     1422.73     40.09 o 
   3  -1   9       20.53        2.56     18.03 o 
   4  -1   9      544.37      647.35     37.02 o 
   5  -1   9      522.60      485.80     40.10 o 
   6  -1   9       14.78      -23.48     29.05 o 
  -8   0   9       20.72       42.48     27.48 o 
  -7   0   9      379.78      384.97     30.91 o 
  -6   0   9      290.20      325.69     33.89 o 
  -5   0   9       41.01       19.10     17.30 o 
  -4   0   9     2029.54     1807.93     45.71 o 
  -3   0   9      821.31      739.17     23.00 o 
  -2   0   9      359.86      791.93     61.58 o 
  -1   0   9     1195.52     1217.63     48.61 o 
   0   0   9     1639.27     2188.51     98.52 o 
   1   0   9      130.59      122.77     16.06 o 
   2   0   9      958.17     1061.89     44.28 o 
   3   0   9     1344.10     1328.11     45.94 o 
   4   0   9       95.20       77.63     25.89 o 
   5   0   9      164.92      138.36     28.72 o 
   6   0   9      271.65      226.02     33.22 o 
  -8   1   9      109.74      125.83     21.75 o 
  -7   1   9       13.54       18.97     18.93 o 
  -6   1   9      534.11      519.76     32.56 o 
  -5   1   9      600.28      566.58     26.32 o 
  -4   1   9       23.73      235.19     76.17 o 
  -3   1   9     1436.69     1339.04     46.84 o 
  -2   1   9     1330.34     1302.86     44.39 o 
  -1   1   9      134.61      142.55     12.93 o 
   0   1   9      338.17      367.85     30.84 o 
   1   1   9     2146.83     2055.17     51.19 o 
   2   1   9      509.41      456.60     36.55 o 
   3   1   9      440.51      494.91     40.73 o 
   4   1   9      898.88      915.67     49.44 o 
   5   1   9      138.02      189.54     31.39 o 
   6   1   9       42.96       66.57     40.12 o 
  -8   2   9       96.11       88.59     21.77 o 
  -7   2   9      257.76      256.10     25.01 o 
  -6   2   9        0.25       18.82     18.28 o 
  -5   2   9      503.13      498.23     26.29 o 
  -4   2   9      556.95      516.86     25.82 o 
  -3   2   9      132.55      378.58     32.51 o 
  -2   2   9      544.34      642.55     25.41 o 
  -1   2   9     1586.96     1645.97     43.72 o 
   0   2   9      656.19      541.52     24.06 o 
   1   2   9      207.41      262.08     23.29 o 
   2   2   9     1753.75     1602.89     52.08 o 
   3   2   9      621.70      598.51     40.93 o 
   4   2   9      118.18      117.70     28.26 o 
   5   2   9      408.96      435.48     38.60 o 
   6   2   9       98.61      145.53     31.62 o 
  -8   3   9        2.26       10.87     21.54 o 
  -7   3   9      101.58      123.93     22.33 o 
  -6   3   9      455.41      431.32     30.14 o 
  -5   3   9       59.05      226.25     27.85 o 
  -4   3   9      421.06      396.05     24.82 o 
  -3   3   9     1201.62     1147.42     37.92 o 
  -2   3   9      581.38      523.60     24.92 o 
  -1   3   9      324.83      320.01     21.27 o 
   0   3   9     1734.63     1478.79     43.57 o 
   1   3   9      731.80      646.59     30.81 o 
   2   3   9       85.55      104.10     23.42 o 
   3   3   9      933.94      912.86     50.14 o 
   4   3   9      382.20      405.20     36.82 o 
   5   3   9       28.22       32.54     50.05 o 
  -8   4   9       76.22       70.70     24.30 o 
  -7   4   9       34.57       85.42     24.04 o 
  -6   4   9       45.83       28.45     21.18 o 
  -5   4   9      540.60      555.20     29.18 o 
  -4   4   9      194.21      292.29     23.33 o 
  -3   4   9      214.55      223.91     20.18 o 
  -2   4   9      787.61      833.68     33.28 o 
  -1   4   9      456.84      377.99     24.83 o 
   0   4   9       23.48       48.28     18.76 o 
   1   4   9      876.00      847.95     40.71 o 
   2   4   9      693.60      775.75     63.31 o 
   3   4   9        0.58        2.19     25.75 o 
   4   4   9      339.93      387.49     38.58 o 
   5   4   9      265.49      288.66     37.05 o 
  -7   5   9      115.58       55.73     23.70 o 
  -6   5   9       79.14      128.11     24.88 o 
  -5   5   9       44.34       14.68     18.33 o 
  -4   5   9      575.25      553.50     29.93 o 
  -3   5   9      297.45      289.65     25.45 o 
  -2   5   9       21.39       59.08     19.15 o 
  -1   5   9      493.81      483.73     29.45 o 
   0   5   9      633.03      657.94     35.35 o 
   1   5   9       18.32        9.57     28.21 o 
   2   5   9      409.57      425.28     38.97 o 
   3   5   9      413.70      456.93     40.27 o 
   4   5   9        9.78       21.26     29.99 o 
  -7   6   9        6.01      -16.76     30.98 o 
  -6   6   9      122.82      129.50     33.91 o 
  -5   6   9      123.24      123.79     28.40 o 
  -4   6   9        2.18        1.88     21.63 o 
  -3   6   9      271.67      299.71     42.00 o 
  -2   6   9      349.74      386.41     28.26 o 
  -1   6   9       29.57       53.07     24.14 o 
   0   6   9      269.69      242.14     38.16 o 
   1   6   9      652.87      766.67     47.20 o 
   2   6   9       67.28       10.29     40.54 o 
   3   6   9      208.06      306.00     38.54 o 
  -6   7   9        0.11        3.93     72.43 o 
  -5   7   9       87.46       69.71     26.85 o 
  -4   7   9      181.90      272.21     31.12 o 
  -3   7   9        6.53       85.83     31.63 o 
  -2   7   9      213.18      225.59     30.89 o 
  -1   7   9      348.36      362.48     54.59 o 
   0   7   9       38.40       16.90     32.07 o 
   1   7   9      115.25       80.35     34.62 o 
   2   7   9      281.78      241.28     41.63 o 
  -4   8   9       48.76       88.90     36.64 o 
  -3   8   9      176.85      220.40     53.38 o 
  -2   8   9       29.82       35.49     44.69 o 
  -1   8   9       76.19       90.48     36.52 o 
   0   8   9      215.61      352.09     73.59 o 
  -3  -8  10      129.59      104.27     24.50 o 
  -2  -8  10        0.60       68.51     23.73 o 
  -1  -8  10      249.47      203.57     48.72 o 
   0  -8  10      254.79      326.76     45.22 o 
   1  -8  10        0.07      -34.34     34.34 o 
   2  -8  10      119.65       75.41     51.97 o 
   3  -8  10       90.82       87.12     37.25 o 
  -4  -7  10        2.25        6.03     21.79 o 
  -3  -7  10      209.27      213.02     26.29 o 
  -2  -7  10      393.39      375.07     28.73 o 
  -1  -7  10       11.02       17.74     26.90 o 
   0  -7  10      287.02      275.68     40.89 o 
   1  -7  10      306.60      272.04     42.88 o 
   2  -7  10       10.52       23.52     79.84 o 
   3  -7  10       83.16       87.25     35.54 o 
   4  -7  10      134.14      181.42     39.71 o 
  -5  -6  10      140.39      112.74     23.80 o 
  -4  -6  10      332.20      321.66     27.60 o 
  -3  -6  10       13.98      114.84     23.04 o 
  -2  -6  10      340.94      289.20     30.89 o 
  -1  -6  10      607.56      614.23     40.92 o 
   0  -6  10      103.78       65.15     25.09 o 
   1  -6  10      177.47      179.59     29.18 o 
   2  -6  10      435.65      465.98     44.69 o 
   3  -6  10       98.95      108.85     35.21 o 
   4  -6  10       19.05       49.12     35.94 o 
   5  -6  10      116.03      153.88     55.33 o 
  -6  -5  10      211.13      250.68     24.37 o 
  -5  -5  10       29.83      130.76     41.00 o 
  -4  -5  10      214.48      235.68     23.28 o 
  -3  -5  10      729.87      696.19     31.09 o 
  -2  -5  10      140.86      134.60     21.87 o 
  -1  -5  10      170.77      169.02     21.91 o 
   0  -5  10      819.84      820.19     38.81 o 
   1  -5  10      300.82      302.87     33.32 o 
   2  -5  10      130.13       84.92     31.58 o 
   3  -5  10      438.80      428.94     44.36 o 
   4  -5  10      119.92      157.72     89.24 o 
   5  -5  10        7.56       34.84     48.54 o 
  -7  -4  10       17.84       27.96     24.40 o 
  -6  -4  10      139.53      179.32     23.11 o 
  -5  -4  10      331.87      298.63     25.37 o 
  -4  -4  10       82.69      277.83     35.89 o 
  -3  -4  10       88.19      125.20     19.82 o 
  -2  -4  10     1064.76     1088.93     35.43 o 
  -1  -4  10      547.45      474.35     28.39 o 
   0  -4  10       70.83       72.87     20.04 o 
   1  -4  10     1084.22      990.16     43.14 o 
   2  -4  10      641.01      648.06     43.42 o 
   3  -4  10       20.85      -13.07     21.23 o 
   4  -4  10      327.44      359.87     35.98 o 
   5  -4  10      140.54      147.87     38.52 o 
  -7  -3  10      229.89      176.59     22.10 o 
  -6  -3  10       88.33      190.42     22.22 o 
  -5  -3  10      164.48      146.98     20.70 o 
  -4  -3  10      654.18      557.42     28.34 o 
  -3  -3  10      558.78      580.47     25.45 o 
  -2  -3  10        4.88       19.56     15.44 o 
  -1  -3  10     1629.09     1493.66     46.16 o 
   0  -3  10      896.19      795.32     31.57 o 
   1  -3  10       16.25       21.09     17.89 o 
   2  -3  10      717.75      678.70     45.61 o 
   3  -3  10      485.75      525.35     35.09 o 
   4  -3  10        0.44      -24.39     25.96 o 
   5  -3  10      139.03      192.13     40.04 o 
   6  -3  10      129.25      119.08     40.75 o 
  -7  -2  10       22.85       60.39     21.47 o 
  -6  -2  10      292.11      229.14     22.03 o 
  -5  -2  10      358.59      433.65     26.76 o 
  -4  -2  10       42.60       43.70     19.05 o 
  -3  -2  10      714.14      699.73     26.99 o 
  -2  -2  10     1217.49     1101.74     38.19 o 
  -1  -2  10       63.40       99.14     27.70 o 
   0  -2  10     1955.78     1754.08     49.85 o 
   1  -2  10     1392.61     1659.16     80.85 o 
   2  -2  10        6.95        1.36     19.98 o 
   3  -2  10      415.49      482.80     32.18 o 
   4  -2  10      506.90      479.84     39.06 o 
   5  -2  10       40.60       26.21     39.54 o 
   6  -2  10       58.62       19.88     34.91 o 
  -8  -1  10      127.09      108.82     23.61 o 
  -7  -1  10       93.84      187.24     27.71 o 
  -6  -1  10       17.75       29.45     20.81 o 
  -5  -1  10      514.30      499.59     26.59 o 
  -4  -1  10      768.43      706.34     27.48 o 
  -3  -1  10        9.05       41.37     21.17 o 
  -2  -1  10      509.11      510.68     22.84 o 
  -1  -1  10     1395.90     1476.46     60.99 o 
   0  -1  10      344.17      340.42     21.41 o 
   1  -1  10      737.64      763.40     30.78 o 
   2  -1  10     1095.87     1141.60     42.96 o 
   3  -1  10      156.27      117.26     27.70 o 
   4  -1  10      146.16      161.51     34.57 o 
   5  -1  10      415.14      384.29     81.87 o 
   6  -1  10       61.13        4.18     33.67 o 
  -8   0  10        0.06        2.18     20.31 o 
  -7   0  10      213.45      208.01     25.20 o 
  -6   0  10      271.54      315.78     28.69 o 
  -5   0  10       15.00       13.61     20.31 o 
  -4   0  10      349.46      330.38     28.83 o 
  -3   0  10     1474.66     1279.31     37.04 o 
  -2   0  10      124.90      336.65     41.89 o 
  -1   0  10      490.27      478.97     29.15 o 
   0   0  10     2151.99     2544.19     90.60 o 
   1   0  10      548.95      489.58     25.65 o 
   2   0  10      532.37      664.63     32.52 o 
   3   0  10      967.37      960.92     45.46 o 
   4   0  10      159.95      147.94     30.54 o 
   5   0  10       28.34       71.29     33.58 o 
   6   0  10      164.84      193.20     38.66 o 
  -8   1  10       94.01      119.66     24.28 o 
  -7   1  10        3.86       20.25     20.66 o 
  -6   1  10      236.80      232.88     28.69 o 
  -5   1  10      409.66      371.59     30.58 o 
  -4   1  10      179.35      299.77     46.87 o 
  -3   1  10      119.29      113.83     21.22 o 
  -2   1  10     2104.47     1911.86     56.02 o 
  -1   1  10     1033.83      972.52     32.58 o 
   0   1  10      177.54      189.17     19.87 o 
   1   1  10     2321.66     2274.36     65.09 o 
   2   1  10      656.36      620.21     39.46 o 
   3   1  10      228.04      278.69     32.36 o 
   4   1  10      531.38      598.99     42.50 o 
   5   1  10      115.48      154.37     36.17 o 
  -8   2  10       42.59       11.53     21.86 o 
  -7   2  10      212.29      218.45     27.04 o 
  -6   2  10       66.78       70.01     22.49 o 
  -5   2  10      200.89      199.14     21.95 o 
  -4   2  10      627.68      534.85     29.80 o 
  -3   2  10      357.67      498.45     29.69 o 
  -2   2  10      130.24      126.75     20.41 o 
  -1   2  10     1925.84     2006.08     91.10 o 
   0   2  10      610.43      524.80     34.85 o 
   1   2  10      149.19      202.51     23.35 o 
   2   2  10      989.62      977.16     65.71 o 
   3   2  10      437.74      457.50     57.56 o 
   4   2  10        6.83       22.74     26.66 o 
   5   2  10      196.19      177.51     33.96 o 
  -7   3  10       31.80       60.48     23.23 o 
  -6   3  10      305.89      267.46     28.28 o 
  -5   3  10      182.02      328.53     25.33 o 
  -4   3  10      109.74      140.79     21.80 o 
  -3   3  10      822.24      782.57     36.73 o 
  -2   3  10      704.97      688.10     31.73 o 
  -1   3  10       26.44       43.96     20.72 o 
   0   3  10     1194.80     1106.91     48.29 o 
   1   3  10      594.12      540.47     34.87 o 
   2   3  10        3.74      -24.56     24.56 o 
   3   3  10      356.91      409.93     60.59 o 
   4   3  10      268.97      282.24     35.61 o 
   5   3  10        3.48        5.38     29.84 o 
  -7   4  10       53.98       66.56     24.71 o 
  -6   4  10       11.37      -13.17     21.49 o 
  -5   4  10      285.48      289.32     26.51 o 
  -4   4  10      290.39      390.98     40.92 o 
  -3   4  10        1.09      -16.44     19.50 o 
  -2   4  10      462.77      530.16     32.54 o 
  -1   4  10      744.39      758.14     37.91 o 
   0   4  10       19.74       50.42     24.48 o 
   1   4  10      558.99      623.87     41.89 o 
   2   4  10      588.53      598.36     44.28 o 
   3   4  10       16.99       -7.82     28.53 o 
   4   4  10      143.30      186.27     47.23 o 
  -7   5  10       72.59       88.02     26.97 o 
  -6   5  10       83.45      143.16     27.57 o 
  -5   5  10        4.40       16.79     31.33 o 
  -4   5  10      262.50      263.18     30.69 o 
  -3   5  10      337.26      302.37     32.28 o 
  -2   5  10       24.23       44.78     21.10 o 
  -1   5  10      314.99      354.75     34.56 o 
   0   5  10      720.09      582.06     40.90 o 
   1   5  10       67.80       33.54     33.85 o 
   2   5  10      209.82      223.90     40.28 o 
   3   5  10      319.31      271.14     44.39 o 
  -6   6  10       60.88       93.36     36.13 o 
  -5   6  10      154.60      151.87     29.64 o 
  -4   6  10       10.52      -18.07     24.84 o 
  -3   6  10      167.93      190.23     29.86 o 
  -2   6  10      323.47      293.39     33.35 o 
  -1   6  10       37.33       37.14     26.78 o 
   0   6  10      159.44      148.03     40.47 o 
   1   6  10      347.01      376.89     46.21 o 
   2   6  10       52.83       36.05     55.13 o 
  -5   7  10       34.84       36.89     45.04 o 
  -4   7  10      144.03      107.78     36.52 o 
  -3   7  10       39.36       68.22     33.34 o 
  -2   7  10       63.80       48.67     46.82 o 
  -1   7  10      257.48      246.35     42.67 o 
   0   7  10       97.24       46.22     36.20 o 
   1   7  10       36.45      -15.36     34.59 o 
  -2  -8  11        7.33        8.58     25.72 o 
  -1  -8  11      110.92      113.12     29.23 o 
   0  -8  11      187.73      340.39     48.78 o 
   1  -8  11       15.39      -48.54     48.54 o 
  -4  -7  11       26.67        6.53     27.32 o 
  -3  -7  11       92.86       98.52     25.35 o 
  -2  -7  11      328.90      341.95     34.99 o 
  -1  -7  11       55.61       41.86     26.76 o 
   0  -7  11       98.42       40.85     29.85 o 
   1  -7  11      203.74      222.55     44.65 o 
   2  -7  11       42.50      131.37     37.71 o 
   3  -7  11       11.43       52.61     37.32 o 
  -5  -6  11       35.77       61.43     23.95 o 
  -4  -6  11      268.86      284.94     30.61 o 
  -3  -6  11      111.85      177.78     32.11 o 
  -2  -6  11      127.24       79.76     24.29 o 
  -1  -6  11      456.16      569.17     36.16 o 
   0  -6  11      152.58      102.65     30.31 o 
   1  -6  11       30.99       22.52     23.47 o 
   2  -6  11      278.26      311.55     42.84 o 
   3  -6  11      145.47      160.66     40.21 o 
   4  -6  11        0.17      -30.32     87.75 o 
  -5  -5  11       92.39      158.19     24.76 o 
  -4  -5  11       39.76       41.43     22.36 o 
  -3  -5  11      538.60      465.57     31.04 o 
  -2  -5  11      333.09      322.95     27.82 o 
  -1  -5  11       45.69       42.24     28.18 o 
   0  -5  11      462.08      473.52     32.65 o 
   1  -5  11      310.91      315.28     34.61 o 
   2  -5  11        2.08       29.72     27.72 o 
   3  -5  11      222.04      166.91     33.30 o 
   4  -5  11      131.32      234.08     43.97 o 
  -6  -4  11       14.98       23.13     27.78 o 
  -5  -4  11      285.66      234.82     25.94 o 
  -4  -4  11      248.16      369.97     28.38 o 
  -3  -4  11        3.86       25.62     20.19 o 
  -2  -4  11      776.48      931.77     38.94 o 
  -1  -4  11      702.34      663.88     68.18 o 
   0  -4  11       28.39       13.04     21.59 o 
   1  -4  11      526.96      436.29     31.63 o 
   2  -4  11      458.19      567.21     46.40 o 
   3  -4  11        9.84       28.66     27.94 o 
   4  -4  11      147.91      248.07     73.49 o 
   5  -4  11      124.24      146.95     59.52 o 
  -7  -3  11      117.78      107.39     26.60 o 
  -6  -3  11      128.44      229.11     30.65 o 
  -5  -3  11        1.24       12.70     19.81 o 
  -4  -3  11      462.16      502.92     30.58 o 
  -3  -3  11      686.12      683.38     33.07 o 
  -2  -3  11       39.58       34.66     17.24 o 
  -1  -3  11      868.81      800.75     36.80 o 
   0  -3  11      932.11      943.72     50.08 o 
   1  -3  11        7.83      -21.24     21.24 o 
   2  -3  11      223.86      228.54     31.62 o 
   3  -3  11      403.81      482.22     43.56 o 
   4  -3  11       51.72       43.91     34.82 o 
   5  -3  11       57.36       53.84     37.84 o 
  -7  -2  11        0.40       10.21     23.40 o 
  -6  -2  11      151.99       86.14     29.87 o 
  -5  -2  11      363.22      436.42     35.96 o 
  -4  -2  11       32.41       30.64     18.54 o 
  -3  -2  11      575.65      726.37     34.20 o 
  -2  -2  11      824.69      728.72     33.97 o 
  -1  -2  11       93.79      126.24     26.99 o 
   0  -2  11      633.24      545.00     33.31 o 
   1  -2  11      892.33     1045.87     40.97 o 
   2  -2  11       71.94       63.38     23.25 o 
   3  -2  11       85.00      127.62     29.69 o 
   4  -2  11      349.53      370.71     64.99 o 
   5  -2  11      100.79       48.41     35.57 o 
  -7  -1  11      103.85      153.61     26.43 o 
  -6  -1  11       11.60       21.41     24.38 o 
  -5  -1  11      177.86      213.21     29.38 o 
  -4  -1  11      875.27      840.00     47.86 o 
  -3  -1  11      245.63      261.36     25.02 o 
  -2  -1  11      631.49      612.83     26.80 o 
  -1  -1  11     1393.21     1356.28     87.84 o 
   0  -1  11      349.67      282.00     23.56 o 
   1  -1  11      312.89      243.61     34.15 o 
   2  -1  11      728.43      725.49     38.16 o 
   3  -1  11      160.94      194.50     31.57 o 
   4  -1  11       18.04        5.67     30.93 o 
   5  -1  11      210.22      285.25     42.94 o 
  -7   0  11       78.11       71.66     24.74 o 
  -6   0  11      266.43      284.03     31.09 o 
  -5   0  11      101.72       97.47     27.46 o 
  -4   0  11      100.80      116.62     23.22 o 
  -3   0  11     1126.14      988.56     46.90 o 
  -2   0  11      453.36      581.96     31.60 o 
  -1   0  11      383.40      447.95     34.71 o 
   0   0  11     1114.00     1332.95    104.46 o 
   1   0  11      466.26      481.33     31.28 o 
   2   0  11       97.01      209.27     44.46 o 
   3   0  11      544.10      609.90     49.59 o 
   4   0  11      174.59      223.27     38.53 o 
   5   0  11        0.23       21.77     32.29 o 
  -7   1  11       33.09       63.63     24.86 o 
  -6   1  11       72.71       81.74     25.15 o 
  -5   1  11      466.75      385.45     53.08 o 
  -4   1  11      221.64      234.28     25.77 o 
  -3   1  11      146.36      101.08     23.15 o 
  -2   1  11     1282.76     1287.78     49.96 o 
  -1   1  11      418.67      439.97     34.07 o 
   0   1  11      116.80      102.93     23.31 o 
   1   1  11      573.50      648.88     35.90 o 
   2   1  11      436.65      505.68     76.75 o 
   3   1  11        0.64        5.27     31.99 o 
   4   1  11      207.36      240.71     38.79 o 
   5   1  11      127.50      149.43     36.54 o 
  -7   2  11      138.92      105.84     26.85 o 
  -6   2  11      104.94       92.37     26.66 o 
  -5   2  11       23.59       52.20     25.29 o 
  -4   2  11      439.47      382.28     31.25 o 
  -3   2  11      406.64      425.22     37.35 o 
  -2   2  11        3.26        1.78     20.85 o 
  -1   2  11      784.41      899.72     41.60 o 
   0   2  11      530.36      506.90     42.14 o 
   1   2  11        3.47       51.80     26.23 o 
   2   2  11      306.20      421.94     43.66 o 
   3   2  11      330.56      389.39     52.50 o 
   4   2  11       19.73       22.89     32.02 o 
  -7   3  11        5.99       -7.22     23.73 o 
  -6   3  11      157.45      172.37     35.52 o 
  -5   3  11      160.91      206.37     29.78 o 
  -4   3  11        1.22       19.85     21.47 o 
  -3   3  11      393.03      369.75     29.24 o 
  -2   3  11      622.74      614.70     49.36 o 
  -1   3  11       21.60        4.20     22.05 o 
   0   3  11      462.82      425.50     31.95 o 
   1   3  11      559.17      562.40     57.40 o 
   2   3  11       38.38       21.32     31.03 o 
   3   3  11      124.65      137.41     36.97 o 
   4   3  11      201.42      197.39     40.84 o 
  -6   4  11        0.28      -24.84     24.84 o 
  -5   4  11      139.42      154.01     25.12 o 
  -4   4  11      268.70      332.94     34.32 o 
  -3   4  11       29.07       21.24     26.41 o 
  -2   4  11      238.99      303.15     33.68 o 
  -1   4  11      578.16      493.36     34.66 o 
   0   4  11       58.74       33.95     31.63 o 
   1   4  11      189.63      128.87     63.07 o 
   2   4  11      364.04      342.56    118.82 o 
   3   4  11       65.69       13.94     75.86 o 
  -6   5  11       74.48       85.71     37.51 o 
  -5   5  11        9.38      -26.49     26.49 o 
  -4   5  11      123.68      108.95     29.33 o 
  -3   5  11      236.65      233.02     32.58 o 
  -2   5  11       36.17       27.40     51.61 o 
  -1   5  11       97.68       93.98     40.22 o 
   0   5  11      356.39      316.57     45.19 o 
   1   5  11       80.36       -5.28     35.70 o 
   2   5  11       36.81        1.07     58.64 o 
  -5   6  11      109.76       79.57     31.16 o 
  -4   6  11       61.31       91.45     30.93 o 
  -3   6  11       48.94      103.44     37.20 o 
  -2   6  11      242.92      203.94     59.86 o 
  -1   6  11      103.53      121.43     44.26 o 
   0   6  11       30.38       -3.48     37.88 o 
   1   6  11      243.63      242.48     46.12 o 
  -3   7  11       55.11       59.54     38.22 o 
  -2   7  11       14.33      -21.62     47.37 o 
  -1   7  11      111.84       69.47     54.20 o 
  -2  -7  12      193.68      242.58     33.40 o 
  -1  -7  12       85.40       72.19     28.32 o 
   0  -7  12       10.97       35.60     32.35 o 
   1  -7  12      127.98      127.03     42.75 o 
  -4  -6  12      197.68      204.34     28.15 o 
  -3  -6  12      129.79      183.80     29.71 o 
  -2  -6  12       25.50       14.75     25.05 o 
  -1  -6  12      245.10      298.81     33.71 o 
   0  -6  12      145.24      177.89     34.44 o 
   1  -6  12        0.00       61.79     39.61 o 
   2  -6  12      142.78      102.21     33.05 o 
   3  -6  12      124.85      144.47     42.84 o 
  -5  -5  12      127.16      148.43     25.87 o 
  -4  -5  12        8.76        7.82     24.17 o 
  -3  -5  12      352.46      341.51     42.04 o 
  -2  -5  12      239.78      191.94     28.26 o 
  -1  -5  12        1.70       -1.95     28.19 o 
   0  -5  12      179.39      173.39     27.43 o 
   1  -5  12      233.14      230.13     33.91 o 
   2  -5  12       24.27       33.77     30.78 o 
   3  -5  12       82.88      128.65     41.27 o 
  -5  -4  12      186.72      169.96     30.18 o 
  -4  -4  12      283.38      351.69     29.23 o 
  -3  -4  12        0.30        4.76     21.63 o 
  -2  -4  12      304.42      491.15     47.11 o 
  -1  -4  12      382.69      446.88     32.82 o 
   0  -4  12       12.56       35.99     36.03 o 
   1  -4  12      155.90      129.40     29.86 o 
   2  -4  12      316.13      307.96     35.06 o 
   3  -4  12       60.96       67.44     60.26 o 
   4  -4  12       53.01       69.23     52.41 o 
  -6  -3  12      148.78      184.09     29.88 o 
  -5  -3  12        3.88      -25.16     25.16 o 
  -4  -3  12      214.82      267.29     37.50 o 
  -3  -3  12      450.18      409.22     28.68 o 
  -2  -3  12       51.33       76.59     20.14 o 
  -1  -3  12      174.18      176.14     25.92 o 
   0  -3  12      554.71      480.29     33.51 o 
   1  -3  12      123.64      106.61     30.44 o 
   2  -3  12       45.22       46.47     28.94 o 
   3  -3  12      254.62      193.79     41.86 o 
   4  -3  12       93.48       77.06     51.87 o 
  -6  -2  12       72.25      107.10     31.93 o 
  -5  -2  12      331.93      368.13     33.17 o 
  -4  -2  12       77.31       35.00     27.22 o 
  -3  -2  12      200.88      267.86     31.77 o 
  -2  -2  12      604.01      596.17     29.85 o 
  -1  -2  12      134.95      113.29     24.34 o 
   0  -2  12      106.34      110.94     25.18 o 
   1  -2  12      570.30      571.38     41.15 o 
   2  -2  12      139.06      124.80     30.29 o 
   3  -2  12       16.76       44.36     37.03 o 
   4  -2  12      154.60      142.01     39.16 o 
  -7  -1  12       88.94      152.05     44.62 o 
  -6  -1  12       45.97       33.28     40.21 o 
  -5  -1  12       64.54       52.41     28.76 o 
  -4  -1  12      513.48      468.74     37.18 o 
  -3  -1  12      218.18      259.63     28.51 o 
  -2  -1  12      123.81      140.21     25.70 o 
  -1  -1  12      696.85      768.20     39.72 o 
   0  -1  12      375.61      360.58     34.76 o 
   1  -1  12        9.59        5.45     29.81 o 
   2  -1  12      437.35      488.06     46.82 o 
   3  -1  12      200.06      224.76     39.17 o 
   4  -1  12        0.03      -32.19     33.22 o 
  -7   0  12       21.67       31.07     27.66 o 
  -6   0  12      188.58      208.53     32.41 o 
  -5   0  12      143.20       82.80     53.73 o 
  -4   0  12       35.51       43.57     29.19 o 
  -3   0  12      511.14      474.09     33.47 o 
  -2   0  12      274.72      313.65     53.49 o 
  -1   0  12       33.18      -21.55     21.55 o 
   0   0  12      334.51      448.26     36.83 o 
   1   0  12      315.37      306.46     28.90 o 
   2   0  12       10.22       76.67     44.49 o 
   3   0  12      192.41      278.86     39.68 o 
   4   0  12      181.78      156.94     38.57 o 
  -7   1  12       48.50       10.62     27.31 o 
  -6   1  12        8.20        1.39     26.72 o 
  -5   1  12      211.91      172.15     31.67 o 
  -4   1  12      265.05      295.88     29.55 o 
  -3   1  12        0.82      -21.75     21.75 o 
  -2   1  12      513.90      526.23     34.97 o 
  -1   1  12      542.53      504.48     61.74 o 
   0   1  12        1.72       12.93     20.97 o 
   1   1  12      275.30      280.95     33.73 o 
   2   1  12      329.00      353.43     42.53 o 
   3   1  12       28.40       -0.32     30.33 o 
   4   1  12       57.38       91.13     34.48 o 
  -6   2  12      114.88      113.40     30.36 o 
  -5   2  12        0.02      -21.98     26.91 o 
  -4   2  12      197.86      147.91     26.46 o 
  -3   2  12      365.01      296.82     43.38 o 
  -2   2  12       36.78        2.62     31.36 o 
  -1   2  12      236.83      355.43     37.93 o 
   0   2  12      512.72      532.07     70.59 o 
   1   2  12       59.27       80.58     53.22 o 
   2   2  12      112.86      114.43     35.55 o 
   3   2  12      263.18      323.78     83.15 o 
  -6   3  12       63.73       37.25     28.67 o 
  -5   3  12      159.72      193.91     33.17 o 
  -4   3  12        8.56       -8.53     23.76 o 
  -3   3  12      159.29      224.69     33.36 o 
  -2   3  12      413.75      375.36     40.81 o 
  -1   3  12       55.38       35.71     29.77 o 
   0   3  12      151.76      143.67     34.79 o 
   1   3  12      310.53      364.53     45.90 o 
   2   3  12       88.39       70.05     35.33 o 
   3   3  12       14.40       21.53     39.89 o 
  -6   4  12       10.36        9.04     37.49 o 
  -5   4  12       48.86       68.78     41.22 o 
  -4   4  12      187.22      163.42     33.66 o 
  -3   4  12       52.76       25.04     29.65 o 
  -2   4  12       34.24       51.57     38.05 o 
  -1   4  12      313.81      179.60     42.49 o 
   0   4  12      119.76       59.33     36.57 o 
   1   4  12       41.67       18.36     36.14 o 
   2   4  12      159.00      137.71     40.92 o 
  -5   5  12       37.46       27.96     39.47 o 
  -4   5  12       27.13       21.85     30.74 o 
  -3   5  12      197.56      177.93     34.93 o 
  -2   5  12       73.84      117.97     40.16 o 
  -1   5  12       12.77        3.98     50.70 o 
   0   5  12      225.57      129.26     42.36 o 
   1   5  12      109.65      110.74     41.41 o 
  -3   6  12        5.07      -37.93     37.93 o 
  -2   6  12      114.15        4.98     54.51 o 
  -1   6  12       82.92       51.01     53.89 o 
  -2  -6  13        0.45       28.23     27.37 o 
  -1  -6  13       84.95      212.38     38.06 o 
   0  -6  13      126.69      172.37     46.61 o 
   1  -6  13       11.17       37.56     43.52 o 
  -4  -5  13        2.19      -18.64     32.04 o 
  -3  -5  13      123.68      160.94     28.21 o 
  -2  -5  13      181.67      205.78     29.49 o 
  -1  -5  13       20.80       84.54     35.31 o 
   0  -5  13       49.85       42.00     57.22 o 
   1  -5  13      172.11      155.78     34.24 o 
   2  -5  13       59.99       94.98     34.07 o 
  -4  -4  13      160.76      167.25     35.12 o 
  -3  -4  13       38.32       92.05     32.47 o 
  -2  -4  13       66.51      153.08     27.07 o 
  -1  -4  13      255.50      261.62     57.89 o 
   0  -4  13       77.15       54.79     33.74 o 
   1  -4  13       33.29       11.98     56.70 o 
   2  -4  13      170.53      104.68     40.43 o 
   3  -4  13       76.70      121.81     42.65 o 
  -5  -3  13       26.06       39.88     31.81 o 
  -4  -3  13       72.92      111.03     52.23 o 
  -3  -3  13      242.23      270.90     66.54 o 
  -2  -3  13      135.30      109.65     32.40 o 
  -1  -3  13       30.93        8.55     23.77 o 
   0  -3  13      353.18      378.67     39.05 o 
   1  -3  13      178.14      155.10     33.38 o 
   2  -3  13        4.73       49.58     39.88 o 
   3  -3  13      122.69      169.74     55.64 o 
  -5  -2  13      201.50      226.84     34.94 o 
  -4  -2  13      114.13       86.40     44.89 o 
  -3  -2  13       30.27      110.95     48.64 o 
  -2  -2  13      292.97      266.87     29.72 o 
  -1  -2  13      208.51      269.78     35.84 o 
   0  -2  13        1.85      -27.16     27.16 o 
   1  -2  13      243.49      258.59     39.36 o 
   2  -2  13      179.33      102.14     40.93 o 
   3  -2  13        0.69       54.27     50.35 o 
  -6  -1  13       56.37       32.14     31.71 o 
  -5  -1  13        4.65      -29.40     29.40 o 
  -4  -1  13      262.59      181.00     34.11 o 
  -3  -1  13      213.99      196.69     34.71 o 
  -2  -1  13       10.73        1.96     24.01 o 
  -1  -1  13      307.20      353.85     36.43 o 
   0  -1  13      253.11      231.28     32.92 o 
   1  -1  13        9.69       17.06     28.76 o 
   2  -1  13      114.81       49.39     37.96 o 
   3  -1  13      174.21      135.31     54.20 o 
  -6   0  13       99.37       67.04     31.79 o 
  -5   0  13      133.39      110.80     33.85 o 
  -4   0  13        3.55       54.15     31.79 o 
  -3   0  13      232.21      223.48     29.74 o 
  -2   0  13      349.92      321.65     31.82 o 
  -1   0  13        9.46        9.91     26.72 o 
   0   0  13      163.74      220.37     33.14 o 
   1   0  13      235.08      212.24     41.08 o 
   2   0  13       50.00       46.75     46.58 o 
   3   0  13       44.39       87.29     35.72 o 
  -6   1  13        0.59       -1.68     30.85 o 
  -5   1  13      109.12       62.13     34.52 o 
  -4   1  13      166.73      138.41     35.23 o 
  -3   1  13       10.50       -6.71     24.88 o 
  -2   1  13      145.58      213.37     33.24 o 
  -1   1  13      300.42      282.50     37.50 o 
   0   1  13       72.61       82.84     30.37 o 
   1   1  13       48.53       66.41     38.43 o 
   2   1  13      254.97      288.25     41.43 o 
   3   1  13       94.63       74.52     35.73 o 
  -6   2  13       87.39       92.60     34.20 o 
  -5   2  13       19.20      -29.64     30.43 o 
  -4   2  13       79.84       18.55     45.17 o 
  -3   2  13      260.63      206.01     35.09 o 
  -2   2  13       70.59       23.99     30.63 o 
  -1   2  13       67.71       79.63     32.20 o 
   0   2  13      247.39      291.60     45.66 o 
   1   2  13      100.18      144.44     50.53 o 
   2   2  13        7.27      -10.82     32.47 o 
  -5   3  13       81.33       54.16     74.59 o 
  -4   3  13       55.10      -22.74     30.59 o 
  -3   3  13       11.62       11.26     30.69 o 
  -2   3  13      237.61      178.71     36.24 o 
  -1   3  13      162.79      176.53     66.11 o 
   0   3  13       24.66        8.01     37.80 o 
   1   3  13      190.94      244.39     42.76 o 
   2   3  13       93.86       86.17     39.50 o 
  -4   4  13      142.19       86.46     35.45 o 
  -3   4  13       87.91      -32.16     32.16 o 
  -2   4  13        8.69      -38.01     38.01 o 
  -1   4  13      163.50       81.84     43.29 o 
   0   4  13      121.34       40.40     51.90 o 
  -2   5  13       91.10       59.26     43.39 o 
  -1  -5  14       46.21       58.52     31.47 o 
  -3  -4  14       48.04       88.12     33.61 o 
  -2  -4  14        3.75       70.73     33.52 o 
  -1  -4  14      131.37       62.11     42.93 o 
   0  -4  14      103.61      118.98     44.55 o 
   1  -4  14        0.13        9.46     32.68 o 
  -4  -3  14       13.47       43.07     31.62 o 
  -3  -3  14      123.45      122.06     34.36 o 
  -2  -3  14      106.04      115.55     34.51 o 
  -1  -3  14        0.67      -27.64     37.19 o 
   0  -3  14      139.33       87.89     32.03 o 
   1  -3  14      178.04      202.14     35.89 o 
  -4  -2  14      113.82       54.69     33.19 o 
  -3  -2  14        0.02       73.25     58.38 o 
  -2  -2  14      115.65       90.41     34.38 o 
  -1  -2  14      165.04      222.42     34.61 o 
   0  -2  14       20.24       -6.37     29.18 o 
   1  -2  14       68.17       68.61     39.73 o 
   2  -2  14      152.65      165.23     43.59 o 
  -5  -1  14        0.85       15.83     42.54 o 
  -4  -1  14       86.05       56.46     34.97 o 
  -3  -1  14      166.76      155.47     51.41 o 
  -2  -1  14       12.32      -36.85     36.85 o 
  -1  -1  14       87.15       30.34     29.31 o 
   0  -1  14      228.06      224.89     46.74 o 
   1  -1  14       57.08        6.91     37.67 o 
   2  -1  14       39.66       69.13     51.56 o 
  -5   0  14      105.27      112.01     36.90 o 
  -4   0  14       11.22       36.87     34.30 o 
  -3   0  14       55.82       -1.72     38.66 o 
  -2   0  14      178.55      144.89     39.39 o 
  -1   0  14       88.76       68.55     37.12 o 
   0   0  14       14.57       13.07     36.08 o 
   1   0  14      227.40      224.87     44.15 o 
   2   0  14      107.53       93.09     51.97 o 
  -4   1  14      162.24       79.15     43.95 o 
  -3   1  14       41.76        4.23     40.19 o 
  -2   1  14       47.09       12.21     30.28 o 
  -1   1  14      182.47      161.92     34.82 o 
   0   1  14       95.39      120.70     41.72 o 
   1   1  14        5.88       -0.07     44.69 o 
  -4   2  14        6.07       -3.06     42.15 o 
  -3   2  14      199.63      168.45     43.14 o 
  -2   2  14      137.19       76.99     42.96 o 
  -1   2  14       10.46       -6.59     56.02 o 
   0   2  14      180.44      125.96     42.43 o 
   1   2  14      107.28       67.28     48.81 o 
  -3   3  14        7.22      -32.38     32.38 o 
  -2   3  14      101.97       83.65     44.56 o 
  -1   3  14       78.19       32.18     41.84 o 
  -2  -2  15       31.11      -47.27     47.27 o 
  -1  -2  15      158.46      149.37     46.85 o 
  -2  -1  15       43.55       15.79     41.26 o 
  -1  -1  15       13.82        4.88     30.87 o 
  -2   0  15      125.66      135.44     45.58 o 
  -1   0  15       69.61       10.19     31.44 o 
                                                 
